# Supplementary material for: Genome-wide association studies to assess genetic factors controlling cucumber resistance to CABYV and CMV in crop fields and the attractiveness for their Aphis gossypii vector
Source: Hortic Res. 2025 Jan 14;12(5):uhaf016. doi: 10.1093/hr/uhaf016 (PMC11975396; doi:10.1093/hr/uhaf016)
Supplement: Web_Material_uhaf016 [file web_material_uhaf016.zip]

Archive with 2 entries (2 files):
- CABYV_SupFigures_2024_R1.docx
- Supplementary_Table_2024-R1.xlsx
