# Supplementary material for: Genome-wide association studies to assess genetic factors controlling cucumber resistance to CABYV and CMV in crop fields and the attractiveness for their Aphis gossypii vector
Source: Hortic Res. 2025 Jan 14;12(5):uhaf016. doi: 10.1093/hr/uhaf016 (PMC11975396; doi:10.1093/hr/uhaf016)
Supplement: Web_Material_uhaf016 [file web_material_uhaf016.zip › Supplementary_Table_2024-R1.xlsx]

## Sheet: SupTab01
Experimental design	Sampling	33DAP	47DAP	61DAP	70DAP	76DAP	Total
	Sampled plants	1347	1099	1036	778	530	4790
CABYV	Plant tested	1347	1099	1036	532	323	4337
	Positive plants	185	289	451	139	72	1136
	Infection rate	0.137342	0.369159	0.612583	0.730268	0.819034
CMV	Plant tested	1347	1099	1036	632	402	4516
	Positive plants	10	108	314	119	76	627
	Infection rate	0.0074239	0.106402	0.37435	0.517857	0.657922

## Sheet: SupTab02
Genotype	K9	K5	Program	Attractivness to aphids (2reps)	CABYV maximal infection rate	CABYV delay of infection	CMV maximal infection rate	CMV delay of infection	CMV symptom severity (GH)
X18CPBLP0068	7	5	Slicer	0.00643413	1	613.075	1e-05	850	0.999931
X18CPBLP0215	6	5	Slicer	0.00661266	1	421.304	1e-05	850	0.999931
X18CPBLP0194	4	4	Pickle	0.00704288	0.271113	95.0358	1e-05	850	1.00643
X18CPBLP0171	Admix	Admix	Pickle	0.0126053	1	352.857	1e-05	850	1.39993
X18CPBLP0057	7	5	Slicer	0.00776213	0.670009	340.448	1e-05	850	1.6666
X18CPBLP0214	Admix	Admix	Pickle	0.00499603	1	247.321	1e-05	850	1.6666
X18CPBLP0167	Admix	Admix	Pickle	0.00172175	1	221.354	1e-05	850	1.6666
X18CPBLP0047	5	Admix	Pickle	0.0208425	0.999998	556.675	1e-05	850	1.79993
X18CPBLP0212	Admix	Admix	Pickle	0.0026598	1	267.096	1e-05	850	2.19993
X18CPBLP0209	Admix	5	Slicer	0.00168553	0.664705	214.833	1e-05	850	2.73326
X18CPBLP0224	9	Admix	Beit-alpha	0.00828064	1	201.718	1e-05	850	2.8666
X18CPBLP0211	5	Admix	Pickle	0.00591939	0.60447	425.001	0.155144	460.074	1.6666
X18CPBLP0073	6	5	Slicer	0.00594054	0.999996	348.623	0.168076	457.696	1.2666
X18CPBLP0282	2	2	Landrace	0.00330611	1e-05	850	0.200003	407.175	0.999931
X18CPBLP0273	Admix	Admix	Beit-alpha	0.00324031	0.803732	187.091	0.200006	558.055	1.2666
X18CPBLP0080	4	4	Pickle	0.00420789	1	192.52	0.20078	312.293	2.73326
X18CPBLP0219	6	5	Beit-alpha	0.00755392	0.906358	421.819	0.250004	428.901	1.53326
X18CPBLP0095	Admix	Admix	Slicer	0.0105462	0.999999	657.581	0.250004	428.901	1.53326
X18CPBLP0164	Admix	Admix	Pickle	0.0042292	0.271113	95.0358	0.250004	428.901	1.93326
X18CPBLP0193	4	4	Pickle	0.00570184	0.882928	435.414	0.250008	546.986	0.99961
X18CPBLP0173	4	4	Pickle	0.00257857	0.159669	124.246	0.259894	686.099	1.53326
X18CPBLP0165	Admix	Admix	Pickle	0.00293345	0.259894	686.099	0.286572	637.468	1.39993
X18CPBLP0044	Admix	5	Pickle	0.00725815	0.729572	283.228	0.337765	667.411	0.999931
X18CPBLP0038	2	2	Landrace	0.00247433	0.478117	317.341	0.337765	667.411	1.2666
X18CPBLP0179	4	4	Pickle	0.00760082	1	478.698	0.337765	667.411	1.2666
X18CPBLP0178	Admix	Admix	Pickle	0.00272848	1	613.075	0.369167	692.962	1.00707
X18CPBLP0205	5	5	Pickle	0.00558962	0.999999	649.651	0.369167	692.962	1.13693
X18CPBLP0181	4	4	Pickle	0.0092729	1	363.452	0.369716	510.865	1.2666
X18CPBLP0049	Admix	5	Slicer	0.0110876	1	285.932	0.37512	521.423	0.999931
X18CPBLP0163	4	4	Pickle	0.00962471	1e-05	850	0.400023	477.822	0.999931
X18CPBLP0035	6	Admix	Slicer	0.00267195	1	232.149	0.400023	477.822	1.00057
X18CPBLP0188	4	4	Pickle	0.010282	0.855636	420.254	0.404142	639.921	1.39993
X18CPBLP0148	9	Admix	Beit-alpha	0.00163103	0.719777	553.983	0.429003	405.452	1.00707
X18CPBLP0277	Admix	Admix	Beit-alpha	0.00509887	1	537.361	0.429052	509.912	2.8666
X18CPBLP0216	5	5	Pickle	0.00259312	0.650149	438.628	0.441165	483.356	1.00675
X18CPBLP0034	6	5	Slicer	0.0019193	0.852081	92.0876	0.600084	357.551	1.53326
X18CPBLP0187	4	4	Pickle	0.0159691	1	357.484	0.607921	480.401	0.999931
X18CPBLP0279	Admix	Admix	Beit-alpha	0.00123235	1	392.401	0.625155	516.592	1.6666
X18CPBLP0177	4	4	Pickle	0.0223428	0.670001	99.9945	0.667004	406.709	1.39993
X18CPBLP0050	6	5	Slicer	0.00574827	1	510.138	0.716236	623.566	1.00728
X18CPBLP0172	4	4	Pickle	0.00950116	1	609.447	0.719657	416.429	1.39993
X18CPBLP0061	Admix	5	Slicer	0.0020372	0.59621	297.916	0.721999	561.686	1.6666
X18CPBLP0169	4	4	Pickle	0.00535822	1	569.729	0.75005	529.048	0.999931
X18CPBLP0067	2	2	Asian	0.00169924	0.250002	99.9954	0.75009	509.928	1.53326
X18CPBLP0278	Admix	Admix	Beit-alpha	0.00542818	0.54576	613.882	0.894702	423.857	1.6666
X18CPBLP0075	4	4	Pickle	0.00422084	0.999999	315.371	0.998692	640.834	1.6666
X18CPBLP0207	5	5	Pickle	0.00164682	0.303406	675.445	0.998872	720.564	1.00675
X18CPBLP0191	4	4	Pickle	0.0139711	0.896092	109.177	0.999523	527.876	1.37409
X18CPBLP0033	Admix	Admix	Landrace	0.00617533	1	347.448	0.999917	642.213	1.93326
X18CPBLP0206	Admix	Admix	Pickle	0.011644	0.635313	306.357	0.999992	808.972	1.93326
X18CPBLP0208	6	5	Slicer	0.00566111	0.918675	240.3	0.999999	839.826	0.999931
X18CPBLP0161	4	4	Pickle	0.00582289	1	436.364	1	590.087	0.99961
X18CPBLP0043	5	5	Pickle	0.0101147	1	644.006	1	616.741	0.999931
X18CPBLP0168	Admix	Admix	Pickle	0.00862247	0.898597	349.608	1	631.475	0.999931
X18CPBLP0268	9	Admix	Beit-alpha	0.000731965	1	354.478	1	368.943	2.73326
X19CPB0028	NA	NA	0	0.00579228	1	588.178	1	648.771	2.73326
X18CPBLP0203	Admix	Admix	Pickle	0.0069636	0.843441	790.329	1	485.927	2.8666
X18CPBLP0192	4	4	Pickle	0.0126049	0.999999	467.508	1	412.874	1.00579
X18CPBLP0153	Admix	Admix	Beit-alpha	0.000400861	1	427.175	1	669.748	1.93326
X18CPBLP0269	9	Admix	Beit-alpha	0.000488109	0.400022	221.235	1	551.155	1.39993
X18CPBLP0198	Admix	Admix	Pickle	0.00623524	0.558645	679.343	1	554.602	1.53326
X18CPBLP0062	7	5	Slicer	0.00455754	0.200006	258.361	1	370.969	1.79993
X18CPBLP0048	6	5	Slicer	0.00566719	1	291.571	1	499.532	0.999931
X18CPBLP0272	Admix	Admix	Beit-alpha	0.00886835	0.330004	410.869	1	536.367	1.39993
X18CPBLP0197	Admix	Admix	Pickle	0.0027344	1	438.469	1e-05	850	4.99993
X18CPBLP0122	Admix	3	Long-Dutch	0.00883976	1	221.354	1e-05	850	5.39993
X18CPBLP0045	5	Admix	Pickle	0.00180235	1	499.924	0.204035	592.166	4.99993
X18CPBLP0102	Admix	3	Long-Dutch	0.00430232	0.999953	522.184	0.286572	637.468	4.99993
X18CPBLP0262	1	1	Long-Dutch	0.00452482	1	531.153	0.296584	599.339	5.6666
X18CPBLP0116	Admix	3	Long-Dutch	0.00891185	1	565.707	0.333004	404.46	3.93326
X18CPBLP0005	Admix	Admix	Landrace	0.00466274	0.955998	386.199	0.333116	512.207	5.93326
X18CPBLP0064	Admix	Admix	Slicer	0.00571376	1e-05	850	0.337765	667.411	3.79993
X18CPBLP0091	1	1	Long-Dutch	0.00321096	1	360.656	0.354454	466.57	4.59993
X18CPBLP0055	7	5	Slicer	0.00652696	0.600005	525.203	0.454796	440.831	3.53326
X18CPBLP0275	Admix	Admix	Beit-alpha	0.00506099	0.800181	518.325	0.500055	498.77	5.39993
X18CPBLP0060	7	5	Slicer	0.0156382	0.670085	503.723	0.565724	421.893	6.19993
X18CPBLP0253	1	1	Long-Dutch	0.00683183	0.999996	315.203	0.6	540.512	4.99993
X18CPBLP0157	Admix	5	Slicer	0.00416363	0.412538	673.517	0.600058	516.429	6.0666
X19CPB0006	NA	NA	0	0.00568381	1	385.062	0.665978	406.121	5.39993
X18CPBLP0139	8	Admix	Beit-alpha	0.00243007	0.894702	423.857	0.75009	509.928	5.79993
X18CPBLP0138	8	Admix	Beit-alpha	0.00176299	0.801888	205.039	0.75009	509.928	6.59993
X18CPBLP0108	Admix	3	Long-Dutch	0.00333552	0.768446	305.087	0.763617	641.249	4.99993
X18CPBLP0264	1	1	Long-Dutch	0.0054472	0.999979	512.957	0.770984	634.801	5.99407
X18CPBLP0076	5	Admix	Pickle	0.00807646	1	442.089	0.800012	381.573	4.99993
X18CPBLP0032	Admix	Admix	Landrace	0.0112402	0.66607	157.028	0.80022	500.85	4.99993
X18CPBLP0196	Admix	Admix	Pickle	0.00687784	0.360555	622.009	0.902354	561.137	4.99993
X18CPBLP0103	1	1	Long-Dutch	0.00479102	0.999886	642.033	0.91285	325.503	6.4666
X19CPB0029	NA	NA	0	0.00305891	1	503.155	0.955607	364.211	4.33326
X18CPBLP0276	Admix	Admix	Beit-alpha	0.005483	1	542.503	0.959081	447.891	5.00643
X18CPBLP0084	Admix	Admix	Slicer	0.00414513	0.999999	290.449	0.996949	696.756	4.85675
X18CPBLP0151	8	Admix	Beit-alpha	0.00612611	0.500027	221.231	0.999873	586.255	4.73326
X18CPBLP0136	8	Admix	Beit-alpha	0.0054206	0.999974	525.177	0.9999	512.878	4.19993
X18CPBLP0010	NA	NA	Landrace	0.00375007	0.330004	410.869	0.9999	512.878	4.34272
X18CPBLP0125	1	1	Long-Dutch	0.00705867	1	295.029	0.999916	393.615	5.6666
X18CPBLP0258	1	1	Long-Dutch	0.00446983	1	278.467	0.999916	393.615	6.33326
X18CPBLP0069	Admix	Admix	Slicer	0.00184365	1e-05	850	0.999958	632.991	4.33326
X18CPBLP0059	7	5	Slicer	0.00496561	0.939866	587.523	0.999991	405.201	5.00057
X18CPBLP0263	1	1	Long-Dutch	0.0071101	0.871119	321.133	0.999999	641.259	6.19993
X18CPBLP0120	Admix	3	Long-Dutch	0.00548996	0.999999	590.789	1	590.087	3.2666
X18CPBLP0070	7	5	Slicer	0.00785341	0.170004	410.767	1	653.582	4.99993
X18CPBLP0130	Admix	Admix	Beit-alpha	0.0089041	0.330006	558.379	1	600.288	6.73326
X18CPBLP0051	7	5	Slicer	0.00320514	0.561847	466.643	1	514.41	4.19993
X18CPBLP0063	Admix	5	Slicer	0.00617691	0.525922	555.932	1	497.744	4.19993
X18CPBLP0156	Admix	Admix	Slicer	0.00463914	0.50006	510.372	1	534.838	2.99993
X18CPBLP0223	8	Admix	Beit-alpha	0.0120024	0.330039	502.888	1	432.271	6.86357
X18CPBLP0257	1	1	Long-Dutch	0.00655642	1	349.984	1	497.179	6.8666
X18CPBLP0146	Admix	Admix	Beit-alpha	0.00441582	0.250032	342.211	1	381.085	5.6666
X18CPBLP0066	Admix	5	Slicer	0.00256531	1e-05	850	1	457.031	5.93326
X18CPBLP0056	7	5	Slicer	0.00994651	0.652573	612.998	1	330.462	4.33326
X18CPBLP0149	8	Admix	Beit-alpha	0.00387235	1	242.585	1	536.491	4.59993
X18CPBLP0226	1	1	Long-Dutch	0.00400753	0.999996	342.551	1	378.193	5.39993
X18CPBLP0009	Admix	2	Landrace	0.00460178	0.852898	245.898	1	259.624	5.79993
X18CPBLP0013	3	3	Landrace	0.00804034	1	221.354	1e-05	850	8.4666
X18CPBLP0239	1	1	Long-Dutch	0.00251146	1	370.121	0.531017	360.389	8.99993
X18CPBLP0236	1	1	Long-Dutch	0.00656727	0.783033	335.29	0.575338	394.017	8.99993
X18CPBLP0245	1	1	Long-Dutch	0.00477171	1	247.321	0.70798	360.531	9.00579
X18CPBLP0015	3	3	Landrace	0.00489304	0.79265	286.415	0.800011	383.121	8.0666
X18CPBLP0007	3	3	Landrace	0.0116649	0.373936	632.689	0.885777	448.645	9.00675
X18CPBLP0231	1	1	Long-Dutch	0.00673709	1	421.722	0.999916	393.615	7.00707
X18CPBLP0093	Admix	3	Long-Dutch	0.00370196	1	234.312	1	590.087	6.99353
X18CPBLP0200	Admix	Admix	Pickle	0.00729814	1	478.091	1	405.838	7.2666
X18CPBLP0008	3	3	Landrace	0.00594304	1	357.899	1	641.45	8.59993
X18CPBLP0118	1	1	Long-Dutch	0.00183684	0.920278	447.671	1	364.265	6.99929
X18CPBLP0271	1	1	Long-Dutch	0.00912393	0.400023	477.822	1	343.36	8.59993
X18CPBLP0017	3	3	Landrace	0.00646794	0.732515	448.106	1	475.267	7.13326
X18CPBLP0099	1	1	Long-Dutch	0.00272747	1	221.354	1	350.303	8.0666
X18CPBLP0244	1	1	Long-Dutch	0.00776224	1	192.52	1	259.624	8.33326
X18CPBLP0150	8	Admix	Beit-alpha	0.00587307	0.670002	323.573	1	358.396	8.6666
X18CPBLP0129	Admix	Admix	Beit-alpha	0.0117264	NA	NA	NA	NA
X18CPBLP0230	1	1	Long-Dutch	0.0111346	NA	NA	NA	NA
X18CPBLP0021	3	3	Landrace	0.0110258	NA	NA	NA	NA
X18CPBLP0042	Admix	1	Beit-alpha	0.00816527	NA	NA	NA	NA
X18CPBLP0085	Admix	Admix	Beit-alpha	0.00768977	NA	NA	NA	NA
X18CPBLP0041	3	3	Pickle	0.00726146	NA	NA	NA	NA
X18CPBLP0134	8	Admix	Beit-alpha	0.00700041	NA	NA	NA	NA
X18CPBLP0121	Admix	Admix	Long-Dutch	0.00690953	NA	NA	NA	NA
X19CPB0010	NA	NA	0	0.00600867	NA	NA	NA	NA
X19CPB0018	NA	NA	0	0.00569724	NA	NA	NA	NA
X18CPBLP0213	5	5	Pickle	0.00543726	NA	NA	NA	NA
X18CPBLP0029	2	2	Slicer	0.00530229	NA	NA	NA	NA
X19CPB0008	NA	NA	0	0.00525268	NA	NA	NA	NA
X18CPBLP0109	9	Admix	Long-Dutch	0.00488456	NA	NA	NA	NA
X18CPBLP0078	Admix	Admix	Pickle	0.004656	NA	NA	NA	NA
X18CPBLP0114	1	1	Long-Dutch	0.00463899	NA	NA	NA	NA
X18CPBLP0132	NA	NA	Beit-alpha	0.00458827	NA	NA	NA	NA
X18CPBLP0152	9	Admix	Beit-alpha	0.00337799	NA	NA	NA	NA
X18CPBLP0252	1	1	Long-Dutch	0.00325011	NA	NA	NA	NA
X18CPBLP0110	Admix	3	Long-Dutch	0.00285812	NA	NA	NA	NA
X18CPBLP0107	1	1	Long-Dutch	0.00279698	NA	NA	NA	NA
X18CPBLP0235	1	1	Long-Dutch	0.00253492	NA	NA	NA	NA
X18CPBLP0189	4	4	Pickle	0.00249119	NA	NA	NA	NA
X18CPBLP0115	Admix	3	Long-Dutch	0.00248674	NA	NA	NA	NA

## Sheet: SupTab03
GWAS model			QTL description							Top SNP description						Top SNP and phenotype									Top SNP and genetic group structure									Candidate genes
Trait	Method	Model	QTL	CHROM	Type	SNP_nbr	Beg_LD	End_LD	Width_LD	TopSNP	Pval_step1	Lindley_peak	Xi	TopSNP_POS	MAF	Average_0	Std_0	Freq_0	Average_1	Std_1	Freq_1	Average_2	Std_2	Freq_2	Gp1_FreqRef	Gp2_FreqRef	Gp3_FreqRef	Gp4_FreqRef	Gp5_FreqRef	Gp6_FreqRef	Gp7_FreqRef	Gp8_FreqRef	Gp9_FreqRef	No_SNP	SNP_intron_LD	SNP_no_LD	SNP_exon_LD	Total
Attractivness to aphid	LocalScore	KQ9	QTL1	Chr1	Peak	153	2371	576776	574405	CucSaCL_Chr1_00054849	3.62624	33.4571	2	54849	0.12069	0.00957843	0.00492599	0.0965517	0.00520988	0.00302276	0.0482759	0.00564669	0.00331045	0.855172	0.333	0	0	0	0.292	0	0.036	0	0.037	36	15	10	45	106
Attractivness to aphid	LocalScore	KQ9	QTL2	Chr3	Peak	171	31980335	35803162	3822827	CucSaCL_Chr3_33578634	3.17238	24.2226	2	33578634	0.134483	0.00493322	0.00267537	0.103448	0.00513178	0.00287847	0.062069	0.00620308	0.00378816	0.834483	0.167	0.474	0	0	0.104	0.029	0	0.421	0
Attractivness to aphid	Both	KQ9	QTL3	Chr4	Peak	65	25541141	26131136	589995	CucSaCL_Chr4_25989666	5.48	39.4005	2	25989666	0.103448	0.00956379	0.00624754	0.0827586	0.00552919	0.00350477	0.0413793	0.00569147	0.00316324	0.875862	0.107	0.132	0	0	0.021	0.029	0.857	0.316	0.074	22	9	62	20	113
Attractivness to aphid	Both	KQ9	QTL4	Chr6	Few SNP	5	21610456	23008836	1398380	CucSaCL_Chr6_22050922	5.37891	111.901	2	22050922	0.0689655	0.00437396	0.00201452	0.0689655	-	-	-	0.00612606	0.0037179	0.931034	0.333	0	0	0	0	0	0	0.038	0	64	7	109	24	204
Attractivness to aphid	LocalScore	KQ9	QTL5	Chr7	Peak	44	4611977	5155598	543621	CucSaCL_Chr7_04856725	3.96113	30.337	2	4856725	0.244828	0.00427722	0.00264585	0.227586	0.00536039	0.00363982	0.0344828	0.00656829	0.00376904	0.737931	0.31	0.526	0	0.007	0.312	0.118	0	0.421	0.37	13	5	28	47	93
CABYV delay of infection	LocalScore	KQ9	QTL1	Chr1	Peak	75	25743500	26394593	651093	CucSaCL_Chr1_26182481	3.94875	32.2398	2	26182481	0.0899281	599.549	193.144	0.0791367	484.461	320.172	0.0215827	386.055	162.076	0.899281	0.012	0.105	0	0.007	0.333	0	0.179	0.158	0.167	48	5	44	8	105
CABYV delay of infection	Both	KQ9	QTL2	Chr2	Peak	166	384426	1220621	836195	CucSaCL_Chr2_01143961	5.49442	229.092	2	1143961	0.438849	328.806	131.38	0.410072	451.909	179.083	0.057554	458.758	187.341	0.532374	0.707	0.026	1	0.581	0.333	0	0.464	0.526	0.963	42	6	85	25	158
CABYV delay of infection	LocalScore	KQ9	QTL3	Chr2	Peak	90	14464389	14857767	393378	CucSaCL_Chr2_14780338	2.81555	33.0459	2	14780338	0.0467626	187.983	85.591	0.0359712	383.851	113.348	0.0215827	413.846	175.706	0.942446	0.06	0.026	0	0.007	0.208	0.147	0	0.026	0	13	4	34	6	57
CABYV delay of infection	LocalScore	KQ9	QTL4	Chr3	Peak	1307	12628579	14790339	2161760	CucSaCL_Chr3_13731682	4.94445	181.944	2	13731682	0.18705	336.928	144.946	0.165468	352.966	117.742	0.0431655	422.165	182.459	0.791367	0.071	0.395	0.775	0.014	0.417	0.147	0.893	0.105	0.074	42	17	64	113	236
CABYV delay of infection	Both	KQ9	QTL5	Chr4	Peak	74	1546300	1978336	432036	CucSaCL_Chr4_01940010	5.62611	81.3069	2	1940010	0.348921	365.704	159.719	0.302158	457.228	182.619	0.0935252	416.688	182.275	0.604317	0.202	0.842	0.475	0.007	0.188	0.941	0	1	0.019	41	2	45	5	93
CABYV delay of infection	LocalScore	KQ9	QTL6	Chr4	Peak	200	16887289	17502795	615506	CucSaCL_Chr4_17310141	3.94541	67.1417	2	17310141	0.111511	610.759	163.909	0.0791367	393.63	114.223	0.0647482	386.927	170.66	0.856115	0.262	0.105	0.55	0.007	0.208	0	0.143	0.026	0.185	6	2	47	4	59
CABYV delay of infection	LocalScore	KQ9	QTL7	Chr6	Peak	294	3873192	4377144	503952	CucSaCL_Chr6_04159088	3.76243	100.436	2	4159088	0.309353	321.154	127.745	0.266187	466.255	195.489	0.0863309	431.417	181.743	0.647482	0.786	0	1	0.041	0.167	0.059	0.536	0.474	0.481	15	4	47	22	88
CABYV delay of infection	Both	KQ9	QTL8	Chr6	Peak	85	21818700	22012172	193472	CucSaCL_Chr6_21914009	4.82076	74.2129	2	21914009	0.104317	227.669	98.9692	0.0791367	317.512	70.6105	0.0503597	426.267	176.386	0.870504	0.167	0.132	0	0	0.312	0.353	0.036	0.237	0	10	1	25	8	44
CABYV maximal infection rate	LocalScore	KQ9	QTL1	Chr2	Peak	135	6415831	6703566	287735	CucSaCL_Chr2_06498302	2.55839	27.2723	2	6498302	0.0503597	0.900784	0.172184	0.0503597	-	-	-	0.780615	0.291184	0.94964	0	0	0	0	0.5	0	0	0	0
CABYV maximal infection rate	LocalScore	KQ9	QTL2	Chr3	Peak	201	37993813	40877092	2883279	CucSaCL_Chr3_40051796	4.60677	109.779	2	40051796	0.258993	0.829517	0.24261	0.223022	0.677303	0.374481	0.0719424	0.784272	0.290327	0.705036	0.78	0.579	0	0.007	0.333	0.029	0	0.263	0.019	117	24	129	92	362
CABYV maximal infection rate	LocalScore	KQ9	QTL3	Chr4	Peak	111	2524830	2829252	304422	CucSaCL_Chr4_02602799	4.33384	62.3409	2	2602799	0.0503597	0.390139	0.367691	0.0431655	0.817656	0.257872	0.0143885	0.804356	0.272486	0.942446	0.098	0	0	0	0.021	0	0	0.263	0	7	3	35	12	57
CABYV maximal infection rate	Both	KQ9	QTL4	Chr4	Peak	748	8682572	10599858	1917286	CucSaCL_Chr4_09311653	11.8381	2222.84	2	9311653	0.241007	0.879483	0.198107	0.733813	0.814183	0.225363	0.0503597	0.464674	0.327905	0.215827	0.821	0.658	0.75	0.973	0.542	0.853	0.036	1	0.704	15	12	24	41	92
CABYV maximal infection rate	MLMM	KQ9	QTL5	Chr7	Single SNP	1	15185443	16358161	1172718	CucSaCL_Chr7_16285526	5.38146			16285526	0.197842	0.483408	0.295543	0.158273	0.727307	0.226635	0.0791367	0.855768	0.248138	0.76259	0.034	0.938	0.714	0	0.038	0.038	0.611	0	0.227	11	11	63	28	113
CMV delay of infection	LocalScore	KQ9	QTL1	Chr1	Peak	181	26440923	26913620	472697	CucSaCL_Chr1_26730804	3.69458	35.5572	2	26730804	0.129496	404.142	89.9776	0.0935252	425.077	101.153	0.0719424	567.345	148.078	0.834532	0.012	0.026	0.85	0.338	0.021	0.029	0.036	0.105	0.185	11	0	35	20	66
CMV delay of infection	LocalScore	KQ9	QTL2	Chr2	Peak	90	2455746	2780271	324525	CucSaCL_Chr2_02483530	3.46291	22.3526	2	2483530	0.442446	609.922	147.993	0.388489	547.03	135.282	0.107914	488.22	137.269	0.503597	0.905	0.316	0	0.324	0.208	0.294	0.036	0.947	0.556	18	4	23	24	69
CMV delay of infection	LocalScore	KQ9	QTL3	Chr3	Peak	41	15708137	16897307	1189170	CucSaCL_Chr3_16243407	3.99992	26.1065	2	16243407	0.320144	535.708	134.635	0.266187	502.005	119.493	0.107914	551.326	162.954	0.625899	0.714	0	0.7	0.007	0.458	0.029	0.036	0.711	0.407	7	8	66	11	92
CMV delay of infection	LocalScore	KQ9	QTL4	Chr6	Peak	78	10007605	14014264	4006659	CucSaCL_Chr6_10992497	3.9793	50.1941	2	10992497	0.392086	572.791	165.377	0.582734	461.649	71.5647	0.0503597	501.909	117.558	0.366906	0.869	0.395	0.737	0.946	0.333	0.588	0.286	0.737	0.185
CMV maximal infection rate	LocalScore	KQ9	QTL1	Chr1	Peak	72	3831968	5010191	1178223	CucSaCL_Chr1_04449212	3.7988	50.7713	2	4449212	0.374101	0.753611	0.332436	0.597122	0.646653	0.398686	0.057554	0.473349	0.35369	0.345324	0.476	0.895	0.65	0.905	0.208	0.412	0.964	0.579	1	29	13	44	208	294
CMV maximal infection rate	LocalScore	KQ9	QTL2	Chr1	Peak	116	14643540	15084980	441440	CucSaCL_Chr1_14895108	4.04596	37.3403	2	14895108	0.366906	0.611874	0.393336	0.589928	0.79462	0.225354	0.0863309	0.682991	0.334858	0.323741	0.286	0.947	0.65	0.986	0.152	0.5	1	0.763	0.889	9	1	6	15	31
CMV maximal infection rate	LocalScore	KQ9	QTL3	Chr4	Peak	154	23389967	24210055	820088	CucSaCL_Chr4_23694348	3.74362	58.8628	2	23694348	0.143885	0.912212	0.23304	0.122302	0.538417	0.363291	0.0431655	0.618151	0.367758	0.834532	0.333	0	0	0.23	0.021	0	0.036	0.158	0.37	19	3	12	110	144
CMV maximal infection rate	MLMM	KQ9	QTL4	Chr5	Few SNP	4	5882034	6646187	764153	CucSaCL_Chr5_06413740	5.5859			6413740	0.122302	0.617301	0.368074	0.863309	0.641431	0.474092	0.028777	0.920123	0.17402	0.107914	0.966	0.375	1	0.981	0.692	1	1	0.962	1	10	2	42	4	58
CMV symptom severity (GH)	Both	KQ9	QTL1	Chr2	Peak	6	7571054	9710647	2139593	CucSaCL_Chr2_09382608	5.65839			9382608	0.454861	5.89056	2.09375	0.423611	4.67609	1.54842	0.0625	1.88405	1.13335	0.513889	0.074	0.562	1	0.968	0.267	0.042	0.5	0.154	0.654	15	9	85	64	173
CMV symptom severity (GH)	LocalScore	KQ9	QTL2	Chr2	Peak	219	22988665	23387089	398424	CucSaCL_Chr2_23152799	4.67422	82.9095	2	23152799	0.0902778	3.77774	2.47474	0.0833333	5.0666	0.848528	0.0138889	3.73356	2.5658	0.902778	0.012	0.026	0	0.101	0.083	0	0.679	0	0.222	7	4	6	45	62
CMV symptom severity (GH)	Both	KQ9	QTL3	Chr3	Peak	204	24585267	25518520	933253	CucSaCL_Chr3_25036298	4.24095	73.8593	2	25036298	0.0451389	3.10803	1.96538	0.0347222	4.82215	2.50274	0.0208333	3.75604	2.56379	0.944444	0.012	0	0	0.095	0	0.059	0	0	0.019	12	4	16	73	105
CMV symptom severity (GH)	LocalScore	KQ9	QTL4	Chr4	Peak	92	6841490	7506659	665169	CucSaCL_Chr4_07330221	4.22328	56.5535	2	7330221	0.0520833	5.59134	3.02351	0.0486111	1.39993		0.00694444	3.6786	2.48857	0.944444	0.024	0	0	0.041	0.146	0.029	0	0	0.019	6	1	38	6	51
CMV symptom severity (GH)	LocalScore	KQ9	QTL5	Chr4	Peak	297	19930169	20591470	661301	CucSaCL_Chr4_20236507	4.04837	160.617	2	20236507	0.0763889	3.77771	1.727	0.0416667	6.34886	2.21679	0.0694444	3.55214	2.49275	0.888889	0	0	0.737	0.007	0.021	0	0.643	0.056	0.111	10	1	9	52	72
CMV symptom severity (GH)	Both	KQ9	QTL6	Chr5	Peak	254	6173264	7548285	1375021	CucSaCL_Chr5_07024573	8.16376	415.293	2	7024573	0.208333	5.14012	3.08005	0.159722	5.18139	2.72868	0.0972222	3.27165	2.21004	0.743056	0.407	0.125	0.625	0.355	0.2	0.042	0.056	0	0.192	20	16	39	36	111
CMV symptom severity (GH)	LocalScore	KQ9	QTL7	Chr5	Peak	82	24098023	25048975	950952	CucSaCL_Chr5_24357719	4.2304	32.2738	2	24357719	0.243056	2.1603	1.4876	0.236111	5.8666	1.22565	0.0138889	4.21894	2.60784	0.75	0.829	0.105	0	0.257	0.167	0	0	0.105	0.093	76	8	29	164	277
CMV symptom severity (GH)	LocalScore	KQ9	QTL8	Chr6	Few SNP	4	29604121	31090632	1486511	CucSaCL_Chr6_30026256	5.54735	22.4025	2	30026256	0.388889	4.64433	2.52192	0.576389	4.12249	2.20169	0.0694444	2.23773	1.85088	0.354167	0.13	0.719	1	0.935	0.5	0.708	0.556	0.923	0.462	68	23	69	105	265
CMV symptom severity (GH)	Both	KQ9	QTL9	Chr7	Few SNP	3	21903289	22173256	269967	CucSaCL_Chr7_22065770	5.05597	37.0354	2	22065770	0.232639	6.44328	2.27129	0.201389	6.32137	2.71285	0.0625	2.80265	1.83232	0.736111	0.074	0	0.688	0.645	0.167	0.083	0.444	0	0.038	29	2	1	15	47

## Sheet: SupTab04
CHROM	Beg	End	Gene_ID	Function	Attractiveness	CABYV-delay	CABYV-ymax	CMV-symptome severity
2	381124	384825	CsaV3_2G001450	cytokinin dehydrogenase 3-like		SNP_no_LD
2	397203	398885	CsaV3_2G001460	Protein SON like		SNP_no_LD
2	405036	407476	CsaV3_2G001470	Polyamine oxidase		SNP_no_LD
2	413812	418038	CsaV3_2G001480	Dystrophin-1		SNP_no_LD
2	419864	423617	CsaV3_2G001490	PCI domain-containing 2		SNP_no_LD
2	424033	425472	CsaV3_2G001510	Ectonucleotide pyrophosphatase/phosphodiesterase family		SNP_no_LD
2	426320	430361	CsaV3_2G001520	Methyltransferase type 11		SNP_no_LD
2	429071	432185	CsaV3_2G001530	tetraspanin-2		SNP_no_LD
2	432959	434176	CsaV3_2G001540	1-aminocyclopropane-1-carboxylate oxidase 1		SNP_no_LD
2	436593	438930	CsaV3_2G001550	pentatricopeptide repeat-containing protein At2g15690-like		SNP_exon_LD
2	439867	441134	CsaV3_2G001570	Mitochondrial ATP synthase subunit G protein		SNP_intron_LD
2	442107	444130	CsaV3_2G001580	Phospholipase A2		SNP_intron_LD
2	445125	448255	CsaV3_2G001590	60S ribosomal protein L28, putative		SNP_exon_LD or SNP_intron_LD
2	449056	452608	CsaV3_2G001600	histone acetyltransferase type B catalytic subunit		SNP_no_LD
2	453745	462305	CsaV3_2G001610	Peptidase M16		SNP_no_LD
2	463655	465894	CsaV3_2G001620	60S ribosomal protein L31		SNP_no_LD
2	467019	467696	CsaV3_2G001630	40S ribosomal protein S30		SNP_no_LD
2	469231	473311	CsaV3_2G001640	vacuolar protein sorting-associated protein 32 homolog 2		SNP_no_LD
2	479979	482606	CsaV3_2G001650	zinc finger CCCH domain-containing protein 20-like		SNP_no_LD
2	491230	500025	CsaV3_2G001660	Inositol oxygenase		SNP_intron_LD
2	501395	512106	CsaV3_2G001670	Ephrin type-B receptor		SNP_no_LD
2	515336	520399	CsaV3_2G001680	Gamma-glutamyltranspeptidase 1		SNP_no_LD
2	521012	526953	CsaV3_2G001700	mitochondrial-processing peptidase subunit alpha-like		SNP_no_LD
2	530411	536366	CsaV3_2G001710	NAC domain-containing protein		SNP_intron_LD
2	540334	543618	CsaV3_2G001720	Dual specificity phosphatase		SNP_exon_LD
2	548915	550969	CsaV3_2G001730	leucine-rich repeat extensin-like protein 4		SNP_no_LD
2	551094	552921	CsaV3_2G001740	acid phosphatase 1-like		SNP_no_LD
2	553811	556110	CsaV3_2G001750	acid phosphatase 1-like		SNP_no_LD
2	556558	558284	CsaV3_2G001760	acid phosphatase 1-like		SNP_no_LD
2	560098	563713	CsaV3_2G001770	DUF1005 family protein (DUF1005)		SNP_exon_LD
2	570550	572530	CsaV3_2G001780	Profilin		SNP_no_LD
2	573861	575275	CsaV3_2G001790	Profilin		SNP_no_LD
2	576984	577935	CsaV3_2G001800	Mitogen-activated protein kinase kinase		SNP_no_LD
2	578525	579771	CsaV3_2G001810	Protein kinase		SNP_no_LD
2	581860	584079	CsaV3_2G001820	oxidative stress 3		SNP_no_LD
2	596201	598111	CsaV3_2G001830	Protein DETOXIFICATION		SNP_exon_LD or SNP_no_LD
2	603358	604334	CsaV3_2G001850	tRNA-2-methylthio-N(6)-dimethylallyladenosine synthase		SNP_no_LD
2	607248	612080	CsaV3_2G001860	Phosphotransferase		SNP_no_LD
2	612741	620110	CsaV3_2G001870	3-hydroxyisobutyrate dehydrogenase-like		SNP_no_LD
2	612819	614310	CsaV3_2G001880	3-hydroxyisobutyrate dehydrogenase-like		SNP_no_LD
2	614911	616342	CsaV3_2G001890	Phosphotransferase		SNP_no_LD
2	617425	617956	CsaV3_2G001900	Phosphotransferase		SNP_no_LD
2	621375	622085	CsaV3_2G001910	Mitochondrial import inner membrane translocase subunit Tim17-like protein		No_SNP
2	622857	625365	CsaV3_2G001920	cytochrome B5-like protein		SNP_no_LD
2	625473	629951	CsaV3_2G001930	Initiator tRNA phosphoribosyl transferase family protein		SNP_no_LD
2	639240	640755	CsaV3_2G001940	E3 ubiquitin-protein ligase		SNP_exon_LD
2	646847	648034	CsaV3_2G001950	Ring-finger e3 ubiquitin-protein ligase		SNP_no_LD
2	653351	657697	CsaV3_2G001960	2-oxoglutarate (2OG) and Fe(II)-dependent oxygenase-like protein		SNP_exon_LD or SNP_intron_LD
2	658368	668200	CsaV3_2G001970	Golgin candidate 1		SNP_exon_LD
2	671484	672786	CsaV3_2G001980	Avr9/Cf-9 rapidly elicited protein		SNP_exon_LD or SNP_no_LD
2	687500	690060	CsaV3_2G001990	protein phosphatase 1 regulatory subunit pprA		SNP_exon_LD
2	692824	698849	CsaV3_2G002010	SNW domain-containing protein 1		SNP_exon_LD
2	717915	719821	CsaV3_2G002020	ethylene-responsive transcription factor TINY-like		SNP_exon_LD or SNP_no_LD
2	734279	738998	CsaV3_2G002030	Alpha/beta-Hydrolases superfamily protein		No_SNP
2	741783	745656	CsaV3_2G002040	CRS2-associated factor 1, chloroplastic		No_SNP
2	746522	749924	CsaV3_2G002050	Sugar transport protein		No_SNP
2	753552	757518	CsaV3_2G002070	ninja-family protein mc410		SNP_no_LD
2	758978	767569	CsaV3_2G002080	Lactoylglutathione lyase		No_SNP
2	768739	772266	CsaV3_2G002090	Casein kinase, putative		No_SNP
2	778229	781267	CsaV3_2G002100	WSC domain-containing protein ARB_07867		SNP_no_LD
2	785845	788207	CsaV3_2G002110	protein SPEAR1		No_SNP
2	801816	806311	CsaV3_2G002120	methyltransferase-like protein 5		SNP_no_LD
2	810420	812959	CsaV3_2G002140	Rac-like GTP-binding protein		SNP_no_LD
2	814024	817099	CsaV3_2G002150	cyclin-dependent kinase F-1		No_SNP
2	818710	823328	CsaV3_2G002160	Protein tesmin/tso1-like cxc 5		No_SNP
2	825022	833808	CsaV3_2G002170	Fatty acid beta-oxidation multifunctional protein		No_SNP
2	838568	841615	CsaV3_2G002190	Protein NUCLEAR FUSION DEFECTIVE 6 like		No_SNP
2	842252	845949	CsaV3_2G002200	Rop guanine nucleotide exchange factor like		No_SNP
2	850374	854372	CsaV3_2G002210	DUF4378 domain-containing protein		No_SNP
2	855799	861045	CsaV3_2G002220	like COV 1		No_SNP
2	862251	865505	CsaV3_2G002230	protein Mpv17		No_SNP
2	866565	870359	CsaV3_2G002240	Receptor protein kinase		SNP_no_LD
2	884242	885642	CsaV3_2G002260	transcription repressor OFP8-like		SNP_no_LD
2	893155	894524	CsaV3_2G002270	heat stress transcription factor C-1-like		SNP_no_LD
2	897841	899592	CsaV3_2G002280	Pentatricopeptide repeat		No_SNP
2	900796	903094	CsaV3_2G002290	serine-rich protein-related		SNP_no_LD
2	903250	905302	CsaV3_2G002300	Arabinogalactan peptide-like protein		SNP_intron_LD
2	905368	906952	CsaV3_2G002310	Multiprotein-bridging factor, putative		SNP_no_LD
2	907133	915338	CsaV3_2G002320	DNA mismatch repair protein MutS		SNP_no_LD
2	917099	922886	CsaV3_2G002330	ARF guanine-nucleotide exchange factor like		SNP_no_LD
2	948141	950201	CsaV3_2G002350	Leucine-rich repeat extensin-like protein		No_SNP
2	972182	978023	CsaV3_2G002380	Serine incorporator		No_SNP
2	979042	985130	CsaV3_2G002390	Arf GTPase activating protein		No_SNP
2	990974	994103	CsaV3_2G002400	Heavy metal transport/detoxification superfamily protein		SNP_no_LD
2	1000331	1004686	CsaV3_2G002420	Vin3-like protein 1		No_SNP
2	1006169	1013140	CsaV3_2G002430	3-hydroxyisobutyryl-coa hydrolase-like protein 3, mitochondrial		No_SNP
2	1014279	1021930	CsaV3_2G002440	Clavaminate synthase-like protein		SNP_no_LD
2	1023513	1024708	CsaV3_2G002450	ROTUNDIFOLIA like 12		No_SNP
2	1027298	1031286	CsaV3_2G002470	tRNA (guanine(37)-N1)-methyltransferase		No_SNP
2	1034652	1037350	CsaV3_2G002480	Glucan endo-1,3-beta-glucosidase		SNP_no_LD
2	1043362	1049377	CsaV3_2G002490	Acyl-[acyl-carrier-protein] hydrolase		No_SNP
2	1057101	1061247	CsaV3_2G002500	Serine/threonine protein phosphatase 2A regulatory subunit		SNP_no_LD
2	1070992	1080222	CsaV3_2G002520	ABC transporter G family member 32		SNP_exon_LD
2	1087160	1092335	CsaV3_2G002530	Protein kinase		SNP_no_LD
2	1103982	1108400	CsaV3_2G002550	Two-component response regulator		SNP_no_LD
2	1106982	1113907	CsaV3_2G002560	RNA-binding family protein, putative		SNP_no_LD
2	1117078	1120019	CsaV3_2G002570	GDP-mannose transporter like		SNP_no_LD
2	1133500	1137324	CsaV3_2G002590	26S proteasome regulatory subunit 8		SNP_exon_LD
2	1139583	1140143	CsaV3_2G002610	EG45-like domain containing protein 2		No_SNP
2	1142675	1145277	CsaV3_2G002630	SH3 and FCH domain-containing protein DDB_G0271676		SNP_exon_LD
2	1157074	1157363	CsaV3_2G002650	Reticulon-like protein		SNP_exon_LD
2	1164961	1168312	CsaV3_2G002660	Cytochrome P450		SNP_exon_LD
2	1173894	1181192	CsaV3_2G002670	Plant tudor-like RNA-binding protein		SNP_exon_LD
2	1183822	1187905	CsaV3_2G002680	Heat shock protein DnaJ, cysteine-rich domain containing protein		SNP_exon_LD
2	1188700	1192359	CsaV3_2G002690	NADH pyrophosphatase-like, NUDIX hydrolase domain-like protein		SNP_exon_LD
2	1192919	1195234	CsaV3_2G002700	zinc finger CCCH domain-containing protein 39-like		SNP_exon_LD
2	1196608	1198540	CsaV3_2G002710	Zinc finger (Ran-binding) family protein		SNP_exon_LD
2	1202606	1205270	CsaV3_2G002720	Early nodulin 93 protein		SNP_no_LD
2	1214591	1217309	CsaV3_2G002730	Protein kinase		SNP_exon_LD
2	7578788	7588869	CsaV3_2G010510	Dehydrogenase/reductase sdr family member 7				SNP_exon_LD or SNP_intron_LD or SNP_no_LD
2	7594703	7605724	CsaV3_2G010520	T-complex protein 1 alpha subunit				SNP_exon_LD or SNP_intron_LD or SNP_no_LD
2	7621023	7635668	CsaV3_2G010530	Luc7-related				SNP_exon_LD or SNP_no_LD
2	7649005	7653515	CsaV3_2G010540	Protein phosphatase-2c, putative				SNP_no_LD
2	7662493	7669882	CsaV3_2G010550	aspartic proteinase-like protein 2				SNP_no_LD
2	7683352	7689884	CsaV3_2G010560	Glutamine--fructose-6-phosphate aminotransferase [isomerizing]				SNP_exon_LD
2	7703836	7705521	CsaV3_2G010580	D-galacturonate reductase-like				SNP_no_LD
2	7705936	7715138	CsaV3_2G010590	Peptidyl-prolyl cis-trans isomerase				SNP_no_LD
2	7719916	7722353	CsaV3_2G010600	Expansin				SNP_no_LD
2	7763306	7765939	CsaV3_2G010610	MYB transcription factor				SNP_exon_LD or SNP_intron_LD
2	7783744	7785877	CsaV3_2G010620	myb family transcription factor APL				SNP_no_LD
2	7798336	7798809	CsaV3_2G010630	Reverse transcriptase				SNP_no_LD
2	7806720	7810804	CsaV3_2G010640	RING/FYVE/PHD zinc finger superfamily protein				SNP_intron_LD or SNP_no_LD
2	7819325	7830724	CsaV3_2G010660	Ectonucleoside triphosphate diphosphohydrolase 1				SNP_exon_LD or SNP_no_LD
2	7838966	7841653	CsaV3_2G010670	sphinganine C4-monooxygenase 1-like				SNP_exon_LD or SNP_no_LD
2	7844854	7846926	CsaV3_2G010680	CLAVATA3/ESR (CLE)-related protein 45				SNP_exon_LD or SNP_no_LD
2	7858083	7859796	CsaV3_2G010690	sucrose transport protein SUC8-like isoform X1				SNP_no_LD
2	7878090	7878956	CsaV3_2G010710	Sucrose transporter				No_SNP
2	7878961	7879696	CsaV3_2G010720	sucrose transport protein SUC8-like isoform X2				SNP_no_LD
2	7892897	7895235	CsaV3_2G010730	protein PHYTOCHROME KINASE SUBSTRATE 1				SNP_exon_LD
2	7906230	7912546	CsaV3_2G010740	S-adenosyl-L-methionine-dependent methyltransferases superfamily protein				SNP_exon_LD
2	7926017	7928194	CsaV3_2G010750	NAC domain-containing protein, putative				SNP_exon_LD
2	7942253	7965045	CsaV3_2G010780	haloacid dehalogenase-like hydrolase domain-containing protein 3				SNP_intron_LD
2	7968319	7971807	CsaV3_2G010790	Cytochrome P450, putative				SNP_no_LD
2	7977499	7980199	CsaV3_2G010800	Origin recognition complex, subunit 6				SNP_no_LD
2	7992308	8014493	CsaV3_2G010810	Regulator of chromosome condensation (RCC1) family with FYVE zinc finger domain				SNP_intron_LD
2	8025673	8034173	CsaV3_2G010830	Cysteine and histidine-rich domain-containing protein 1				SNP_no_LD
2	8041505	8045857	CsaV3_2G010850	Protein ENHANCED DISEASE RESISTANCE 2				SNP_no_LD
2	8047720	8054390	CsaV3_2G010860	N-methyltransferase				SNP_exon_LD
2	8092397	8093879	CsaV3_2G010870	lysine-rich arabinogalactan protein 19				SNP_no_LD
2	8122997	8133767	CsaV3_2G010880	Phospholipid-transporting ATPase				SNP_no_LD
2	8132794	8133228	CsaV3_2G010890	Transmembrane protein, putative				SNP_no_LD
2	8136015	8140209	CsaV3_2G010900	Hd domain-containing protein 2 like				SNP_no_LD
2	8179036	8188437	CsaV3_2G010940	Eukaryotic translation initiation factor 4g, putative				SNP_no_LD
2	8191257	8193739	CsaV3_2G010950	Prefoldin				SNP_no_LD
2	8198351	8208145	CsaV3_2G010960	Mechanosensitive ion channel protein				SNP_exon_LD or SNP_no_LD
2	8220844	8227361	CsaV3_2G010980	protein SCAI homolog				SNP_exon_LD
2	8237146	8239614	CsaV3_2G010990	RING-H2 finger protein ATL52-like				SNP_exon_LD
2	8245018	8258609	CsaV3_2G011000	Non-specific phospholipase				SNP_exon_LD
2	8264777	8280693	CsaV3_2G011020	AMP-dependent synthetase/ligase				SNP_exon_LD
2	8290914	8292209	CsaV3_2G011030	Quinoprotein glucose dehydrogenase				SNP_exon_LD
2	8292914	8294416	CsaV3_2G011040	Complex 1 LYR protein				SNP_exon_LD
2	8296805	8299080	CsaV3_2G011050	LOW QUALITY PROTEIN: transcription factor bHLH91-like				SNP_exon_LD
2	8299568	8302041	CsaV3_2G011060	60S ribosomal protein L37a				SNP_no_LD
2	8303918	8304127	CsaV3_2G011070	Domain of unknown function (DUF1985)				SNP_no_LD
2	8304422	8304648	CsaV3_2G011080	serine/threonine-protein phosphatase 7 long form homolog				SNP_no_LD
2	8306499	8310698	CsaV3_2G011090	Phosphatidylinositol 4-phosphate 5-kinase 1				No_SNP
2	8317249	8321940	CsaV3_2G011100	Casein kinase II subunit beta				SNP_exon_LD or SNP_no_LD
2	8330681	8335451	CsaV3_2G011110	Cytochrome p450				SNP_no_LD
2	8344387	8352074	CsaV3_2G011120	TBC1 domain family member 13				SNP_exon_LD
2	8353030	8361659	CsaV3_2G011130	Actin-related protein 2/3 complex subunit 4				SNP_exon_LD
2	8359606	8366890	CsaV3_2G011140	Methionine--tRNA ligase				SNP_exon_LD
2	8371045	8378010	CsaV3_2G011150	Sucrose phosphate synthase				SNP_exon_LD
2	8398892	8402213	CsaV3_2G011160	Pentatricopeptide repeat-containing protein, mitochondrial				SNP_exon_LD
2	8407682	8411089	CsaV3_2G011170	histone-lysine N-methyltransferase, H3 lysine-79 specific-like				SNP_exon_LD or SNP_no_LD
2	8428675	8430591	CsaV3_2G011200	Loricrin-like protein				SNP_no_LD
2	8444104	8448560	CsaV3_2G011210	Chaperone DnaK				SNP_no_LD
2	8458050	8460023	CsaV3_2G011220	GPI-anchored adhesin-like protein				SNP_no_LD
2	8504769	8506844	CsaV3_2G011240	RNA-binding protein				SNP_exon_LD
2	8518174	8523591	CsaV3_2G011260	Thioredoxin-like protein				SNP_no_LD
2	8526827	8548006	CsaV3_2G011270	Poly(ADP-ribose) glycohydrolase, putative				SNP_exon_LD or SNP_no_LD
2	8555251	8555697	CsaV3_2G011280	DUF3511 domain-containing protein				SNP_exon_LD or SNP_no_LD
2	8558310	8565544	CsaV3_2G011300	RAP domain-containing protein				SNP_no_LD
2	8559328	8560755	CsaV3_2G011310	pentatricopeptide repeat-containing protein At5g47360				SNP_no_LD
2	8596075	8607284	CsaV3_2G011330	Guanosine nucleotide diphosphate dissociation inhibitor				SNP_exon_LD
2	8614763	8623137	CsaV3_2G011340	vacuolar protein sorting-associated protein 9A-like				SNP_exon_LD
2	8629788	8640513	CsaV3_2G011360	Cysteine protease				SNP_exon_LD
2	8645386	8653298	CsaV3_2G011370	Pyrimidine-specific ribonucleoside hydrolase rihA				SNP_exon_LD
2	8666900	8671578	CsaV3_2G011380	3-ketoacyl-CoA thiolase				SNP_exon_LD
2	8672018	8679832	CsaV3_2G011390	ABC-1 domain-containing protein				SNP_exon_LD or SNP_intron_LD or SNP_no_LD
2	8682758	8686433	CsaV3_2G011400	Vesicle-associated membrane protein				SNP_intron_LD
2	8702123	8713175	CsaV3_2G011410	Non-lysosomal glucosylceramidase				SNP_no_LD
2	8712172	8712846	CsaV3_2G011420	RING finger protein 165-like				SNP_no_LD
2	8729651	8729911	CsaV3_2G011430	CLAVATA3/ESR-related protein				SNP_no_LD
2	8779877	8783679	CsaV3_2G011460	Cyclin-dependent kinase inhibitor				SNP_exon_LD
2	8786198	8789620	CsaV3_2G011470	cytochrome b5-like				SNP_exon_LD
2	8797690	8805299	CsaV3_2G011480	26S proteasome non-ATPase regulatory subunit 1 homolog				SNP_exon_LD
2	8806267	8808266	CsaV3_2G011490	60S ribosomal protein L13a, putative				SNP_exon_LD
2	8812145	8817260	CsaV3_2G011500	Pectinesterase				SNP_exon_LD
2	8817850	8820330	CsaV3_2G011510	Receptor-like protein kinase				SNP_exon_LD
2	8837264	8843551	CsaV3_2G011520	high mobility group B protein 15				SNP_exon_LD
2	8849791	8853165	CsaV3_2G011530	ubiquitin-conjugating enzyme E2 D1-like				SNP_exon_LD
2	8854159	8855834	CsaV3_2G011540	ethylene-responsive transcription factor ERF062				SNP_no_LD
2	8870435	8872872	CsaV3_2G011550	small EDRK-rich factor 2-like				SNP_exon_LD or SNP_no_LD
2	8880988	8885824	CsaV3_2G011570	PLASMODESMATA CALLOSE-BINDING PROTEIN 3				SNP_intron_LD or SNP_no_LD
2	8886082	8894234	CsaV3_2G011580	Purple acid phosphatase				SNP_intron_LD
2	8905204	8908548	CsaV3_2G011590	ER lumen protein-retaining receptor				No_SNP
2	8908907	8912761	CsaV3_2G011600	UV radiation resistance-associated gene protein				No_SNP
2	8913778	8916868	CsaV3_2G011610	Elongation factor 1-alpha				SNP_exon_LD
2	8924243	8940135	CsaV3_2G011630	UBX domain-containing protein				SNP_no_LD
2	8947780	8949898	CsaV3_2G011640	pentatricopeptide repeat-containing protein At1g04840				No_SNP
2	8951183	8953966	CsaV3_2G011650	cytochrome P450 714C2-like				SNP_no_LD
2	8961433	8970394	CsaV3_2G011660	Glycosyltransferase				SNP_exon_LD or SNP_intron_LD or SNP_no_LD
2	8971867	8974464	CsaV3_2G011670	Adenosylhomocysteinase				SNP_exon_LD
2	9005035	9008211	CsaV3_2G011710	Serine hydroxymethyltransferase				SNP_exon_LD
2	9022952	9023335	CsaV3_2G011730	protein MNN4-like				SNP_exon_LD
2	9050802	9053102	CsaV3_2G011740	UDP-glucuronate 4-epimerase				No_SNP
2	9093085	9105449	CsaV3_2G011760	myb-like protein X				SNP_exon_LD
2	9102308	9107802	CsaV3_2G011770	protein ECERIFERUM 26-like				SNP_exon_LD
2	9136745	9159600	CsaV3_2G011790	Small subunit processome component 20 like				SNP_exon_LD
2	9175764	9193518	CsaV3_2G011820	Histone-lysine N-methyltransferase				SNP_intron_LD
2	9207456	9213585	CsaV3_2G011840	Methylenetetrahydrofolate reductase				SNP_exon_LD
2	9219061	9272043	CsaV3_2G011850	nuclear pore complex protein NUP160 isoform X1				SNP_exon_LD
2	9276985	9277863	CsaV3_2G011860	Retrovirus-related Pol polyprotein from transposon TNT 1-94				SNP_no_LD
2	9279798	9279959	CsaV3_2G011870	Retrovirus-related Pol polyprotein from transposon TNT 1-94				SNP_exon_LD
2	9288171	9302093	CsaV3_2G011890	SNARE-interacting protein KEULE				SNP_intron_LD
2	9315017	9320758	CsaV3_2G011920	WAT1-related protein				SNP_exon_LD
2	9323398	9326367	CsaV3_2G011930	Late embryogenesis abundant protein Lea14				SNP_exon_LD
2	9337154	9337438	CsaV3_2G011950	Retrovirus-related Pol polyprotein from transposon TNT 1-94				SNP_exon_LD
2	9339464	9358894	CsaV3_2G011970	WAT1-related protein				SNP_exon_LD
2	9390129	9393320	CsaV3_2G011990	ABC transporter G family member 21				SNP_exon_LD
2	9402255	9402622	CsaV3_2G012000	Plant self-incompatibility protein S1 family				No_SNP
2	9405875	9407729	CsaV3_2G012010	Ulp1 protease family, catalytic domain containing protein				No_SNP
2	9467191	9471258	CsaV3_2G012040	Receptor-like protein kinase				SNP_exon_LD
2	9495612	9499971	CsaV3_2G012050	Pectate lyase				SNP_no_LD
2	9534360	9536321	CsaV3_2G012080	9-cis epoxycarotenoid dioxygenase				SNP_no_LD
2	9558777	9559288	CsaV3_2G012090	RNA-directed DNA polymerase				SNP_no_LD
2	9561974	9562519	CsaV3_2G012100	Self-incompatibility protein				SNP_no_LD
2	9570038	9573552	CsaV3_2G012110	glycine-rich cell wall structural protein 1-like				SNP_no_LD
2	9583496	9588594	CsaV3_2G012120	LRR receptor-like kinase family protein				SNP_no_LD
2	9621566	9625122	CsaV3_2G012140	GATA transcription factor				SNP_no_LD
2	9637441	9638680	CsaV3_2G012150	Transposon Ty3-I Gag-Pol polyprotein				SNP_no_LD
2	9652408	9654826	CsaV3_2G012160	Ammonium transporter				SNP_no_LD
2	9688753	9696645	CsaV3_2G012180	Carboxyl-terminal-processing protease				SNP_no_LD
2	9695169	9696422	CsaV3_2G012190	Transmembrane protein				SNP_no_LD
2	9696483	9701135	CsaV3_2G012200	LOB domain-containing protein				SNP_no_LD
2	9701453	9701643	CsaV3_2G012210	small acidic protein 1				SNP_no_LD
2	9709069	9712434	CsaV3_2G012220	Equilibrative nucleotide transporter like				SNP_no_LD
3	24597333	24600807	CsaV3_3G028130	Long-chain-alcohol oxidase				SNP_no_LD
3	24614709	24618562	CsaV3_3G028140	Thioredoxin family protein, putative				SNP_no_LD
3	24633203	24637852	CsaV3_3G028150	tetratricopeptide repeat protein 7A-like				SNP_no_LD
3	24639916	24651158	CsaV3_3G028160	Self-incompatibility protein				SNP_no_LD
3	24651257	24654821	CsaV3_3G028170	rho GDP-dissociation inhibitor 1-like				SNP_no_LD
3	24654884	24678873	CsaV3_3G028180	Phospholipid--sterol O-acyltransferase				SNP_no_LD
3	24687026	24691669	CsaV3_3G028190	exocyst complex component EXO84C-like				SNP_no_LD
3	24692827	24702204	CsaV3_3G028200	Brca1-associated ring domain protein 1				SNP_no_LD
3	24699428	24702220	CsaV3_3G028210	protein NRT1/ PTR FAMILY 5.2-like				SNP_no_LD
3	24703932	24708571	CsaV3_3G028220	heterogeneous nuclear ribonucleoprotein 1-like				SNP_no_LD
3	24714621	24716963	CsaV3_3G028230	eisosome protein SEG2				SNP_no_LD
3	24717663	24721017	CsaV3_3G028240	protein PHR1-LIKE 1 isoform X1				SNP_no_LD
3	24758671	24760649	CsaV3_3G028280	Ribosomal protein				SNP_no_LD
3	24761733	24771886	CsaV3_3G028290	Retrovirus-related Pol polyprotein from transposon TNT 1-94				SNP_intron_LD
3	24776499	24777548	CsaV3_3G028310	F-box protein				SNP_exon_LD
3	24781071	24789451	CsaV3_3G028320	Glutathione transferase, putative				SNP_no_LD
3	24786274	24786792	CsaV3_3G028330	homeobox-leucine zipper protein HDG2-like				SNP_no_LD
3	24787450	24791265	CsaV3_3G028340	homeobox-leucine zipper protein HDG2-like				SNP_no_LD
3	24794822	24798777	CsaV3_3G028350	cysteine-rich repeat secretory protein 56				SNP_no_LD
3	24807278	24808541	CsaV3_3G028370	3-oxo-Delta(4,5)-steroid 5-beta-reductase				SNP_no_LD
3	24818410	24828560	CsaV3_3G028380	Auxin-responsive protein				SNP_exon_LD
3	24824322	24829130	CsaV3_3G028400	leucine-rich repeat receptor-like protein kinase PXL2				SNP_exon_LD
3	24842049	24844997	CsaV3_3G028410	subtilisin-like protease SBT1.2				SNP_no_LD
3	24852569	24854245	CsaV3_3G028420	pentatricopeptide repeat-containing protein At4g21065-like				SNP_exon_LD
3	24854365	24858047	CsaV3_3G028430	Xyloglucan galactosyltransferase KATAMARI1				SNP_exon_LD
3	24862649	24886753	CsaV3_3G028450	Tyrosine decarboxylase				SNP_exon_LD
3	24893156	24898717	CsaV3_3G028460	WD repeat-containing protein 70				SNP_no_LD
3	24902075	24914809	CsaV3_3G028470	tetratricopeptide repeat protein 4 homolog				SNP_intron_LD
3	24916426	24918977	CsaV3_3G028490	Ammonium transporter				SNP_exon_LD
3	24919259	24944541	CsaV3_3G028500	WD repeat-containing 26				SNP_exon_LD
3	24959442	24961344	CsaV3_3G028530	Cytochrome P450				SNP_exon_LD
3	24972443	24979599	CsaV3_3G028550	receptor-like serine/threonine-protein kinase ALE2				SNP_exon_LD
3	24981002	25001488	CsaV3_3G028560	Ribokinase, Carbohydrate kinase PfkB, Ribokinase-like protein				SNP_no_LD
3	25053439	25055394	CsaV3_3G028570	Flavin-containing monooxygenase				SNP_exon_LD
3	25085988	25091477	CsaV3_3G028580	protein LOW PSII ACCUMULATION 1, chloroplastic				SNP_exon_LD
3	25126481	25132968	CsaV3_3G028590	Phosphatidylinositol N-acetyglucosaminlytransferase subunit P-related				SNP_no_LD
3	25133923	25137843	CsaV3_3G028600	tetraspanin-18				SNP_no_LD
3	25161463	25169489	CsaV3_3G028610	transcription factor PIF1-like isoform X1				SNP_no_LD
3	25186949	25190550	CsaV3_3G028620	26S proteasome regulatory subunit 4 homolog				SNP_intron_LD
3	25201480	25206750	CsaV3_3G028630	50S ribosomal protein L7/L12				SNP_no_LD
3	25228213	25229438	CsaV3_3G028660	Self-incompatibility protein				No_SNP
3	25255852	25266650	CsaV3_3G028690	Transmembrane protein				SNP_no_LD
3	25266042	25271347	CsaV3_3G028700	Pectate lyase				No_SNP
3	25308349	25308719	CsaV3_3G028730	Zinc finger protein, putative				No_SNP
3	25309348	25316734	CsaV3_3G028740	Transcription initiation factor iif subunit alpha				SNP_no_LD
3	25323314	25346707	CsaV3_3G028750	Sterol 3-beta-glucosyltransferase				SNP_no_LD
3	25359700	25365022	CsaV3_3G028760	3-ketoacyl-CoA thiolase				No_SNP
3	25377072	25379801	CsaV3_3G028770	Elongation factor G like				SNP_intron_LD or SNP_no_LD
3	25402220	25405193	CsaV3_3G028780	ribonuclease P protein subunit p25-like protein				SNP_no_LD
3	25410432	25424540	CsaV3_3G028790	U6 snRNA-associated Sm-like protein LSm5				SNP_no_LD
3	25429243	25436400	CsaV3_3G028800	Pentatricopeptide repeat-containing protein, putative				SNP_no_LD
3	25442792	25445744	CsaV3_3G028820	ribonuclease P protein subunit p25-like protein				SNP_no_LD
3	25451659	25454632	CsaV3_3G028830	protein SULFUR DEFICIENCY-INDUCED 1-like				SNP_no_LD
3	25461791	25465198	CsaV3_3G028840	Pantothenate synthetase				SNP_no_LD
3	25465846	25469193	CsaV3_3G028850	Vesicle-associated membrane protein				SNP_exon_LD
4	1552784	1567182	CsaV3_4G002540	small G protein signaling modulator 1 isoform X1		SNP_exon_LD or SNP_no_LD
4	1576395	1586256	CsaV3_4G002550	Plant regulator RWP-RK family protein, putative isoform 1		SNP_no_LD
4	1588198	1594141	CsaV3_4G002560	peroxisomal membrane protein 13		SNP_exon_LD or SNP_no_LD
4	1592370	1599034	CsaV3_4G002570	GPI-anchored protein		SNP_exon_LD or SNP_no_LD
4	1599781	1606114	CsaV3_4G002590	Pentatricopeptide repeat		SNP_no_LD
4	1608365	1609831	CsaV3_4G002600	GEM-like protein 5		SNP_no_LD
4	1612774	1619352	CsaV3_4G002610	NADH:ubiquinone oxidoreductase complex I intermediate-associatedprotein 30		SNP_intron_LD or SNP_no_LD
4	1621470	1629112	CsaV3_4G002620	TBC1 domain family member 22B		SNP_intron_LD or SNP_no_LD
4	1629417	1632181	CsaV3_4G002630	pentatricopeptide repeat-containing protein At1g62350-like		SNP_no_LD
4	1631313	1632788	CsaV3_4G002640	Transmembrane protein		No_SNP
4	1632603	1637351	CsaV3_4G002650	Peptidylprolyl isomerase		SNP_no_LD
4	1638784	1642781	CsaV3_4G002660	DNA-directed RNA polymerases I, II, and III subunit RPABC3		SNP_no_LD
4	1643449	1653044	CsaV3_4G002670	Phage shock protein A, PspA		SNP_no_LD
4	1656213	1656561	CsaV3_4G002680	Transmembrane protein		SNP_no_LD
4	1658203	1668481	CsaV3_4G002690	Phytoene desaturase		SNP_no_LD
4	1670428	1673907	CsaV3_4G002700	Ribonuclease CAF1		SNP_no_LD
4	1674934	1680482	CsaV3_4G002710	Elongation factor		SNP_no_LD
4	1690091	1694426	CsaV3_4G002720	protein IQ-DOMAIN 14 isoform X2		SNP_no_LD
4	1695217	1695565	CsaV3_4G002730	Ras-related protein like		No_SNP
4	1695832	1696035	CsaV3_4G002740	pentatricopeptide repeat-containing protein At4g37170		No_SNP
4	1701776	1705048	CsaV3_4G002750	Stress associated endoplasmic reticulum protein		No_SNP
4	1706265	1710977	CsaV3_4G002760	Chaperone protein DnaJ		No_SNP
4	1715332	1719032	CsaV3_4G002780	Transmembrane protein		SNP_no_LD
4	1721570	1737254	CsaV3_4G002790	BAG-associated GRAM protein 1		SNP_no_LD
4	1745825	1749669	CsaV3_4G002800	Transcription factor		No_SNP
4	1751459	1755308	CsaV3_4G002810	Eukaryotic translation initiation factor 2A		SNP_no_LD
4	1756257	1759668	CsaV3_4G002820	54S ribosomal protein L51, mitochondrial		SNP_no_LD
4	1760401	1769394	CsaV3_4G002830	2-(3-amino-3-carboxypropyl)histidine synthase subunit 2		SNP_no_LD
4	1769095	1769343	CsaV3_4G002840	Transmembrane protein		No_SNP
4	1770798	1778197	CsaV3_4G002850	Inositol transporter like		SNP_no_LD
4	1780289	1786242	CsaV3_4G002860	Calcium-dependent protein kinase, putative		No_SNP
4	1790472	1794059	CsaV3_4G002870	zinc finger protein CONSTANS-LIKE 15-like		No_SNP
4	1800450	1802736	CsaV3_4G002890	NAC domain-containing protein		No_SNP
4	1813365	1815534	CsaV3_4G002900	Glycerophosphodiester phosphodiesterase, putative		SNP_no_LD
4	1816715	1817725	CsaV3_4G002910	Enoyl CoA hydratase-like protein		SNP_no_LD
4	1818065	1827950	CsaV3_4G002920	5-methylthioadenosine/S-adenosylhomocysteine deaminase-like		SNP_no_LD
4	1818166	1820190	CsaV3_4G002930	Exocyst subunit Exo70 family protein		SNP_no_LD
4	1828700	1835110	CsaV3_4G002940	Amidohydrolase-related		SNP_no_LD
4	1829047	1831238	CsaV3_4G002950	BAG family molecular chaperone regulator 6-like		SNP_no_LD
4	1836767	1839989	CsaV3_4G002960	ACT domain containing protein		SNP_no_LD
4	1843442	1846106	CsaV3_4G002970	Gap junction beta-4 protein isoform 1		SNP_no_LD
4	1850180	1852493	CsaV3_4G002990	ATP-dependent tryptophan/phenylalanine/tyrosine adenylase		SNP_no_LD
4	1853704	1858517	CsaV3_4G003000	Protein MAK16 homolog		SNP_no_LD
4	1868364	1873985	CsaV3_4G003020	Protein lazy 1		SNP_no_LD
4	1881152	1882944	CsaV3_4G003030	WRKY transcription factor, putative		SNP_exon_LD
4	1883848	1887534	CsaV3_4G003040	nuclear transport factor 2-like		SNP_exon_LD
4	1886380	1888616	CsaV3_4G003050	Ciliary neurotrophic factor		No_SNP
4	1895193	1895804	CsaV3_4G003070	Aldo/keto reductase		No_SNP
4	1897411	1899758	CsaV3_4G003090	Aldo-keto reductase		SNP_no_LD
4	1901325	1903885	CsaV3_4G003100	xyloglucan galactosyltransferase KATAMARI1 homolog		No_SNP
4	1904896	1919818	CsaV3_4G003110	phosphoglucan, water dikinase, chloroplastic-like		No_SNP
4	1921719	1923897	CsaV3_4G003120	rho GDP-dissociation inhibitor 1-like		SNP_exon_LD
4	1925962	1927467	CsaV3_4G003130	dCTP pyrophosphatase 1-like		SNP_exon_LD
4	1930764	1937362	CsaV3_4G003140	30S ribosomal protein S1-like		SNP_exon_LD
4	1939030	1939187	CsaV3_4G003150	ROTUNDIFOLIA like		No_SNP
4	1957815	1961062	CsaV3_4G003170	Pentatricopeptide repeat		No_SNP
4	1962421	1965901	CsaV3_4G003180	Glutathione peroxidase		SNP_no_LD
4	1968324	1987905	CsaV3_4G003190	Isoleucine--tRNA ligase		SNP_intron_LD
4	8701757	8703017	CsaV3_4G011670	DTW domain-containing protein 2			No_SNP
4	8715196	8733878	CsaV3_4G011700	exosome complex component RRP43			No_SNP
4	8740068	8741855	CsaV3_4G011710	Galactose-binding domain-like			SNP_exon_LD or SNP_no_LD
4	8742327	8744058	CsaV3_4G011720	Glycerol kinase			SNP_exon_LD or SNP_intron_LD
4	8744754	8750812	CsaV3_4G011730	Magnesium-chelatase subunit H			SNP_exon_LD
4	8785168	8785442	CsaV3_4G011740	Retrovirus-related Pol polyprotein from transposon TNT 1-94			SNP_exon_LD or SNP_no_LD
4	8806507	8810408	CsaV3_4G011750	leucine-rich repeat receptor-like tyrosine-protein kinase PXC3			SNP_exon_LD or SNP_no_LD
4	8811642	8812016	CsaV3_4G011760	Ozone-responsive stress-like protein			No_SNP
4	8812879	8817832	CsaV3_4G011770	40S ribosomal protein S28			SNP_exon_LD or SNP_intron_LD
4	8821165	8823868	CsaV3_4G011780	Zinc finger AN1 and C2H2 domain-containing stress-associated protein			SNP_exon_LD or SNP_no_LD
4	8827702	8829953	CsaV3_4G011790	Ribosomal protein S2			SNP_exon_LD
4	8829847	8830846	CsaV3_4G011800	Fission regulator-like protein			SNP_exon_LD or SNP_intron_LD
4	8832210	8838522	CsaV3_4G011810	Cellulose synthase			SNP_exon_LD
4	8854542	8861294	CsaV3_4G011820	Alkaline alpha-galactosidase seed imbibition protein			SNP_exon_LD or SNP_intron_LD or SNP_no_LD
4	8892848	8893084	CsaV3_4G011830	protein FAR1-RELATED SEQUENCE 8-like			No_SNP
4	8905303	8924881	CsaV3_4G011840	Thioredoxin reductase			SNP_exon_LD or SNP_intron_LD or SNP_no_LD
4	8947070	8949967	CsaV3_4G011850	Heat stress transcription factor			SNP_exon_LD or SNP_intron_LD or SNP_no_LD
4	8949968	9027854	CsaV3_4G011860	ABC transporter A family member 1-like			SNP_exon_LD or SNP_no_LD
4	8993564	8994361	CsaV3_4G011870	Reverse transcriptase			SNP_exon_LD or SNP_no_LD
4	9049977	9054686	CsaV3_4G011890	Calcium-dependent protein kinase			No_SNP
4	9080763	9083699	CsaV3_4G011920	NADH:ubiquinone oxidoreductase, ESSS subunit			No_SNP
4	9194254	9200173	CsaV3_4G011930	Ribosome biogenesis protein WDR12 homolog			No_SNP
4	9215521	9222869	CsaV3_4G011950	Cationic amino acid transporter			No_SNP
4	9236721	9250445	CsaV3_4G011960	Cationic amino acid transporter			SNP_exon_LD or SNP_no_LD
4	9266886	9274542	CsaV3_4G011970	BTB/POZ and MATH domain-containing protein			SNP_intron_LD or SNP_no_LD
4	9276856	9286267	CsaV3_4G011990	High affinity cationic amino acid transporter 1			SNP_intron_LD or SNP_no_LD
4	9286621	9293499	CsaV3_4G012000	Peptidase M50 family protein			SNP_exon_LD or SNP_no_LD
4	9299082	9308750	CsaV3_4G012010	Copper-transporting atpase P-type, putative			SNP_exon_LD
4	9323828	9328675	CsaV3_4G012020	Intron maturase, type II family protein			SNP_exon_LD
4	9329942	9333496	CsaV3_4G012030	Cell cycle checkpoint protein RAD1			SNP_exon_LD or SNP_no_LD
4	9341801	9347959	CsaV3_4G012040	Protein kinase			SNP_exon_LD
4	9355564	9360232	CsaV3_4G012050	plant cysteine oxidase 2-like			SNP_exon_LD
4	9363011	9363628	CsaV3_4G012070	ATP-dependent DNA helicase			No_SNP
4	9366824	9374288	CsaV3_4G012080	ATP-dependent DNA helicase			SNP_exon_LD
4	9381939	9392105	CsaV3_4G012090	ATP-dependent DNA helicase			SNP_intron_LD or SNP_no_LD
4	9396252	9412328	CsaV3_4G012100	ATP-dependent DNA helicase			SNP_intron_LD or SNP_no_LD
4	9413380	9417193	CsaV3_4G012110	Membrin			No_SNP
4	9419155	9428661	CsaV3_4G012120	Exosome component 10			No_SNP
4	9431301	9436470	CsaV3_4G012130	DUF639 family protein			SNP_exon_LD or SNP_no_LD
4	9440030	9447757	CsaV3_4G012140	BTB/POZ domain-containing protein KCTD9, putative			SNP_intron_LD or SNP_no_LD
4	9449055	9454173	CsaV3_4G012150	nucleolar MIF4G domain-containing protein 1			No_SNP
4	9455930	9461604	CsaV3_4G012160	binding partner of ACD11 1-like			SNP_exon_LD or SNP_no_LD
4	9464495	9469628	CsaV3_4G012170	protein QUIRKY			SNP_exon_LD
4	9475785	9477957	CsaV3_4G012180	spermidine hydroxycinnamoyl transferase-like			SNP_exon_LD
4	9485522	9487948	CsaV3_4G012190	spermidine hydroxycinnamoyl transferase-like			SNP_exon_LD or SNP_no_LD
4	9500364	9508575	CsaV3_4G012200	importin-5-like			SNP_exon_LD or SNP_no_LD
4	9513270	9514444	CsaV3_4G012210	ethylene-responsive transcription factor RAP2-11-like			SNP_exon_LD or SNP_no_LD
4	9529778	9530765	CsaV3_4G012220	protein FAM63A-like			SNP_no_LD
4	9576323	9582309	CsaV3_4G013220	Superoxide dismutase [Cu-Zn]			SNP_intron_LD or SNP_no_LD
4	9590193	9599199	CsaV3_4G013230	5'-adenylylsulfate reductase-like 5			SNP_exon_LD
4	9607641	9609782	CsaV3_4G013240	Transmembrane protein, putative			SNP_no_LD
4	9612425	9618799	CsaV3_4G013250	Pyridoxamine 5'-phosphate oxidase			SNP_no_LD
4	9622642	9624549	CsaV3_4G013260	Methyltransferase-related protein			SNP_no_LD
4	9633861	9640425	CsaV3_4G013270	Glutamate dehydrogenase			SNP_no_LD
4	9636172	9640425	CsaV3_4G013280	H/ACA ribonucleoprotein complex subunit			SNP_no_LD
4	9648121	9656543	CsaV3_4G013290	Casein kinase			SNP_intron_LD
4	9664247	9667561	CsaV3_4G013300	protein NDH-DEPENDENT CYCLIC ELECTRON FLOW 5			SNP_exon_LD
4	9666016	9671574	CsaV3_4G013310	ARM repeat superfamily protein			SNP_exon_LD
4	9673296	9683758	CsaV3_4G013320	PHD finger protein ING			SNP_exon_LD
4	9681274	9682050	CsaV3_4G013330	short-chain type dehydrogenase/reductase			No_SNP
4	9682599	9683423	CsaV3_4G013340	B3 domain-containing protein At2g31420-like			SNP_no_LD
4	9688071	9689626	CsaV3_4G013350	Syntaxin, putative			SNP_no_LD
4	9698165	9702490	CsaV3_4G013360	aquaporin SIP1-1-like			No_SNP
4	9703914	9709124	CsaV3_4G013370	apyrase 2-like			SNP_no_LD
4	9712507	9715548	CsaV3_4G013380	Ribonuclease 3-like protein			No_SNP
4	9716496	9722545	CsaV3_4G013390	Protein O-linked-mannose beta-1,4-N-acetylglucosaminyltransferase			SNP_no_LD
4	9718303	9720676	CsaV3_4G013400	Ribonuclease 3-like protein			No_SNP
4	9723926	9729141	CsaV3_4G013410	Ricin B, lectin domain containing protein			SNP_exon_LD
4	9743274	9745516	CsaV3_4G013420	NAC-domain containing protein			SNP_exon_LD
4	9749831	9752556	CsaV3_4G013430	pentatricopeptide repeat-containing protein At1g09220, mitochondrial			No_SNP
4	9765317	9768281	CsaV3_4G013440	Amino acid transporter, putative			SNP_intron_LD
4	9784196	9795720	CsaV3_4G013460	Rhomboid protein, putative			SNP_exon_LD
4	9800161	9808030	CsaV3_4G013470	Btb/poz domain-containing protein			SNP_no_LD
4	9818244	9820090	CsaV3_4G013480	RING-type E3 ubiquitin transferase			SNP_exon_LD
4	9837199	9845258	CsaV3_4G013490	Hexosyltransferase			SNP_intron_LD
4	9874571	9878826	CsaV3_4G013520	SCARECROW			SNP_exon_LD
4	9925518	9932422	CsaV3_4G013530	Bifunctional protein FolD			SNP_exon_LD
4	9932926	9951648	CsaV3_4G013540	GOLD domain containing protein			SNP_exon_LD
4	9973635	9978160	CsaV3_4G013550	2,3-bisphosphoglycerate-independent phosphoglycerate mutase			SNP_exon_LD
4	9986452	9995194	CsaV3_4G013560	Cyclin-dependent kinase			SNP_exon_LD
4	10051088	10056923	CsaV3_4G014560	Protein trichome birefringence-like			SNP_exon_LD
4	10058170	10061219	CsaV3_4G014570	S-adenosyl-L-methionine-dependent methyltransferase			SNP_exon_LD
4	10063082	10069921	CsaV3_4G014580	LL-diaminopimelate aminotransferase			SNP_exon_LD
4	10071218	10074907	CsaV3_4G014590	Protein FAR1-RELATED SEQUENCE like			SNP_exon_LD
4	10075381	10082522	CsaV3_4G014600	Proline iminopeptidase			SNP_exon_LD
4	10084734	10099329	CsaV3_4G014620	Major facilitator superfamily protein			SNP_exon_LD
4	10100620	10102777	CsaV3_4G014630	Mediator of RNA polymerase II transcription subunit like			SNP_exon_LD
4	10104166	10110952	CsaV3_4G014640	Phosphoglycerate mutase-like protein 1			SNP_no_LD
4	10111427	10120051	CsaV3_4G014660	Chaperone DnaK			SNP_no_LD
4	10111427	10120023	CsaV3_4G014650	transcription factor GTE7			SNP_no_LD
4	10121128	10125276	CsaV3_4G014670	Zinc transport ZntB			SNP_no_LD
4	10138359	10146145	CsaV3_4G014690	Oligopeptide transporter			SNP_no_LD
4	10151096	10174542	CsaV3_4G014700	MADS-box transcription factor			SNP_no_LD
4	10182409	10184650	CsaV3_4G014720	Zein-binding domain-containing protein			SNP_no_LD
4	10187546	10192138	CsaV3_4G014730	gamma-glutamyl peptidase 5-like			SNP_no_LD
4	10195433	10209326	CsaV3_4G014740	dynamin-related protein 3A-like			SNP_no_LD
4	21333307	21338354	CsaV3_4G031150	Fatty acyl-CoA reductase	SNP_no_LD
4	21339089	21339784	CsaV3_4G031160	E3 ubiquitin-protein ligase synoviolin B-like	SNP_no_LD
4	21344216	21350490	CsaV3_4G031170	lipid phosphate phosphatase delta	SNP_no_LD
4	21352585	21359814	CsaV3_4G031180	Serine/threonine-protein phosphatase	SNP_no_LD
4	21366693	21379024	CsaV3_4G031190	Cyclase/dehydrase family protein	SNP_no_LD
4	21385011	21422216	CsaV3_4G031200	Protein RRP5-like protein	SNP_no_LD
4	21438072	21454364	CsaV3_4G031210	ultraviolet-B receptor UVR8 isoform X2	SNP_no_LD
4	21460864	21475543	CsaV3_4G031220	Pentatricopeptide repeat-containing protein family	SNP_no_LD
4	21499124	21501447	CsaV3_4G031230	aspartic proteinase nepenthesin-1	SNP_no_LD
4	21512337	21513984	CsaV3_4G031240	exopolygalacturonase-like	SNP_no_LD
4	21527505	21528746	CsaV3_4G031250	Auxin-responsive protein	SNP_no_LD
4	21546349	21549279	CsaV3_4G031260	Protein kinase	SNP_exon_LD
4	21559764	21575574	CsaV3_4G031270	LOW QUALITY PROTEIN: cyclin-dependent kinase E-1	SNP_intron_LD
4	21581712	21588561	CsaV3_4G031280	Gamma-tubulin complex component	SNP_intron_LD
4	21597164	21602969	CsaV3_4G031290	Anthranilate synthase component 1	SNP_exon_LD
4	21608831	21612758	CsaV3_4G031300	Rhodanese domain-containing protein	SNP_exon_LD
4	21619197	21638328	CsaV3_4G031310	Protein shisa-5	SNP_no_LD
4	21672698	21676416	CsaV3_4G031320	Multiple C2 and transmembrane domain-containing protein 1	SNP_no_LD
4	21683728	21729083	CsaV3_4G031330	ARM repeat superfamily protein, putative	SNP_no_LD
4	21745126	21745703	CsaV3_4G031350	DIS3-exonuclease-like protein	SNP_exon_LD
4	21767737	21772584	CsaV3_4G031360	Adenylosuccinate synthetase	SNP_intron_LD
4	21785444	21788122	CsaV3_4G031370	zinc finger protein WIP2	SNP_no_LD
4	21842451	21851452	CsaV3_4G031400	Carboxyl-terminal-processing protease	SNP_intron_LD
4	21863080	21867131	CsaV3_4G031420	40S ribosomal protein S25, putative	SNP_intron_LD
4	21871555	21875331	CsaV3_4G031430	fructokinase-like 2, chloroplastic	SNP_no_LD
4	21889267	21904557	CsaV3_4G031440	Serine/threonine protein kinase	SNP_no_LD
4	21889466	21889642	CsaV3_4G031450	arabinogalactan protein 23	SNP_no_LD
4	21909603	21944124	CsaV3_4G031470	SH3 domain-containing protein	SNP_no_LD
4	21951952	21955190	CsaV3_4G031480	probably inactive leucine-rich repeat receptor-like protein kinase At5g06940	No_SNP
4	21956547	21959828	CsaV3_4G031490	TNF receptor-associated factor like	SNP_no_LD
4	21983510	21986847	CsaV3_4G031530	Nucleolar protein gar2-like protein	No_SNP
4	22001702	22007203	CsaV3_4G031540	Amino acid permease	SNP_no_LD
4	22027572	22037748	CsaV3_4G031560	Cornichon family protein	SNP_no_LD
4	22040689	22040993	CsaV3_4G031570	Gag protease polyprotein	SNP_no_LD
4	22081298	22085034	CsaV3_4G031590	microfibrillar-associated protein 1	SNP_exon_LD
4	22088303	22094570	CsaV3_4G031600	replication factor C subunit 3	SNP_exon_LD
4	22100801	22105373	CsaV3_4G031610	DnaJ/Hsp40 cysteine-rich domain superfamily protein	SNP_exon_LD
4	22103211	22106033	CsaV3_4G031620	protein PNS1-like	SNP_intron_LD
4	22150562	22155769	CsaV3_4G031630	beta-glucuronosyltransferase GlcAT14A	SNP_exon_LD
4	22157008	22160640	CsaV3_4G031640	C2 domain-containing protein	SNP_exon_LD
4	22165743	22172862	CsaV3_4G031650	chaperone protein dnaJ 72	SNP_exon_LD
4	22180362	22216892	CsaV3_4G031660	Cleavage stimulation factor subunit 3-like protein	SNP_exon_LD
4	22223929	22229392	CsaV3_4G031670	Random slug protein 5	SNP_exon_LD
4	22237570	22244518	CsaV3_4G031680	Ulp1 protease family C-terminal catalytic domain containing protein expressed	SNP_exon_LD
4	22249262	22256185	CsaV3_4G031690	Mediator of RNA polymerase II transcription subunit 11	SNP_exon_LD
4	22263792	22274814	CsaV3_4G031700	Kinase family protein	SNP_exon_LD
4	22271766	22281366	CsaV3_4G031710	Proteasome subunit alpha type	SNP_exon_LD
4	22291378	22295173	CsaV3_4G031720	Magnesium-protoporphyrin IX monomethyl ester [oxidative] cyclase	SNP_no_LD
4	22299296	22303766	CsaV3_4G031730	S-acyltransferase	SNP_no_LD
4	22305757	22307898	CsaV3_4G031740	histone-lysine N-methyltransferase, H3 lysine-9 specific SUVH1-like	SNP_no_LD
4	22318570	22322707	CsaV3_4G031760	exosome complex component RRP4 homolog	SNP_exon_LD
4	22331875	22335862	CsaV3_4G031770	triosephosphate isomerase	SNP_exon_LD
4	22340423	22343979	CsaV3_4G031780	Protein trm32	SNP_exon_LD
4	22348816	22359063	CsaV3_4G031800	SNARE-associated protein-related	SNP_exon_LD
4	22365703	22367890	CsaV3_4G031810	Pentatricopeptide repeat-containing protein, chloroplastic	SNP_intron_LD
4	22371364	22382384	CsaV3_4G031820	BTB/POZ domain-containing protein isoform X1	SNP_intron_LD
4	22384286	22392058	CsaV3_4G031830	protein PAT1 homolog 1	SNP_no_LD
4	22396882	22397178	CsaV3_4G031840	UBN2_3 domain-containing protein	SNP_no_LD
4	22404886	22418060	CsaV3_4G031850	Ribosome-binding ATPase YchF	SNP_no_LD
4	22432421	22433138	CsaV3_4G031860	Auxin responsive SAUR protein	SNP_no_LD
4	22440661	22446767	CsaV3_4G031870	Trypsin family protein	SNP_exon_LD
4	22447960	22454500	CsaV3_4G031880	RNA-binding protein with serine-rich domain 1	SNP_exon_LD
4	22457232	22459642	CsaV3_4G031890	2-oxoglutarate (2OG) and Fe(II)-dependent oxygenase superfamily protein	SNP_exon_LD
4	22468995	22472239	CsaV3_4G031910	Gdsl esterase/lipase	SNP_exon_LD
4	22474595	22476782	CsaV3_4G031920	Pentatricopeptide repeat-containing protein	SNP_exon_LD
4	22478105	22481315	CsaV3_4G031930	Cytochrome b561 domain-containing protein	SNP_intron_LD
4	22487087	22498551	CsaV3_4G031940	Vacuolar protein sorting-associated protein	SNP_exon_LD
4	22496730	22502452	CsaV3_4G031950	3-hydroxyisobutyryl-CoA hydrolase-like protein	SNP_exon_LD
4	22503159	22505626	CsaV3_4G031960	60S ribosomal protein L18a	SNP_exon_LD
4	22506947	22509754	CsaV3_4G031970	aspartyl protease family protein 2	SNP_exon_LD
4	22519782	22521200	CsaV3_4G031980	40S ribosomal protein	No_SNP
4	22523731	22532796	CsaV3_4G031990	Methyltransferase	SNP_no_LD
4	22533545	22537121	CsaV3_4G032000	4-hydroxyphenylpyruvate dioxygenase	No_SNP
4	22542718	22546595	CsaV3_4G032010	Transcription factor jungbrunnen 1	SNP_no_LD
4	22570288	22575916	CsaV3_4G032020	Myb family transcription factor	SNP_no_LD
4	22576050	22580742	CsaV3_4G032030	transmembrane protein 56-like	SNP_no_LD
4	22590535	22592225	CsaV3_4G032050	ATP-binding protein	SNP_no_LD
4	22593513	22598890	CsaV3_4G032060	WD repeat-containing protein 26-like	SNP_no_LD
4	22605025	22611305	CsaV3_4G032080	WD repeat-containing protein 26-like	SNP_no_LD
4	22614352	22622671	CsaV3_4G032090	Aldo/keto reductase family protein	SNP_no_LD
4	24273050	24274404	CsaV3_4G034260	Calcium-binding EF-hand family protein, putative	SNP_no_LD
4	24277612	24279015	CsaV3_4G034270	Calcium-binding EF-hand family protein, putative	SNP_no_LD
4	24284393	24290697	CsaV3_4G034280	protein TIC 22, chloroplastic	SNP_no_LD
4	24293599	24299251	CsaV3_4G034290	protein WEAK CHLOROPLAST MOVEMENT UNDER BLUE LIGHT 1-like	SNP_no_LD
4	24299952	24303604	CsaV3_4G034300	Vacuolar import/degradation	SNP_no_LD
4	24305347	24306691	CsaV3_4G034310	Peroxisomal multifunctional enzyme type 2	SNP_no_LD
4	24307454	24309702	CsaV3_4G034320	Abscisic acid 8'-hydroxylase	SNP_no_LD
4	24322037	24326868	CsaV3_4G034330	coenzyme Q-binding protein COQ10 homolog, mitochondrial	SNP_no_LD
4	24327516	24329951	CsaV3_4G034340	Cold regulated gene 27, putative isoform 1	SNP_no_LD
4	24339392	24342144	CsaV3_4G034350	DNA-directed RNA polymerase subunit	SNP_no_LD
4	24342725	24347895	CsaV3_4G034360	THO complex, subunit 5	SNP_no_LD
4	24348455	24355630	CsaV3_4G034370	Trimethylguanosine synthase	No_SNP
4	24356732	24361290	CsaV3_4G034380	Remorin	No_SNP
4	24361375	24364154	CsaV3_4G034390	Lipase	No_SNP
4	24366537	24370044	CsaV3_4G034400	Lipase	SNP_no_LD
4	24374269	24378008	CsaV3_4G034410	Lipase	SNP_intron_LD
4	24384535	24389506	CsaV3_4G034420	Lipase	SNP_exon_LD
4	24394485	24395550	CsaV3_4G034440	transcription factor HEC2-like	No_SNP
4	24398659	24402304	CsaV3_4G034460	WD repeat-containing 18	SNP_exon_LD
4	24404244	24406433	CsaV3_4G034470	heat stress transcription factor B-4	No_SNP
4	24430215	24433386	CsaV3_4G034480	E3 ubiquitin-protein ligase BOI	SNP_no_LD
4	24433578	24435757	CsaV3_4G034490	NAC domain protein	SNP_no_LD
4	24437534	24439710	CsaV3_4G034500	HXXXD-type acyl-transferase family protein	SNP_no_LD
4	24441841	24444113	CsaV3_4G034510	HXXXD-type acyl-transferase family protein	SNP_no_LD
4	24444677	24446083	CsaV3_4G034520	HXXXD-type acyl-transferase family protein	SNP_no_LD
4	24447376	24451392	CsaV3_4G034530	HXXXD-type acyl-transferase family protein	SNP_no_LD
4	24457429	24461385	CsaV3_4G034540	HXXXD-type acyl-transferase family protein	SNP_no_LD
4	24466647	24470756	CsaV3_4G034550	HXXXD-type acyl-transferase family protein	SNP_no_LD
4	24471697	24471963	CsaV3_4G034560	Transferase	SNP_no_LD
4	24478962	24480541	CsaV3_4G034570	WRKY transcription factor	SNP_no_LD
4	24482429	24483730	CsaV3_4G034580	Leucine-rich repeat (LRR) family protein	SNP_no_LD
4	24484565	24487945	CsaV3_4G034590	2-methoxy-6-polyprenyl-1,4-benzoquinol methylase	SNP_no_LD
4	24488525	24499551	CsaV3_4G034600	Kinesin-like protein	SNP_no_LD
4	24507917	24514716	CsaV3_4G034620	SPRY domain containing protein	SNP_no_LD
4	24511370	24514310	CsaV3_4G034630	C2H2-like zinc finger protein	SNP_no_LD
4	24520725	24523201	CsaV3_4G034640	Ethylene-responsive transcription factor	No_SNP
4	24530485	24535472	CsaV3_4G034650	Cysteine proteinase	SNP_no_LD
4	24537693	24539435	CsaV3_4G034660	transcription factor LHW-like	No_SNP
4	24543065	24544276	CsaV3_4G034680	Elicitor-responsive protein 3	SNP_no_LD
4	24546546	24548153	CsaV3_4G034690	F-box protein	SNP_no_LD
4	24549015	24553703	CsaV3_4G034700	DNA-directed RNA polymerase subunit	SNP_no_LD
4	24557946	24559235	CsaV3_4G034710	cyclin-D3-3-like	SNP_no_LD
4	24566994	24569134	CsaV3_4G034720	Isoaspartyl peptidase/L-asparaginase	SNP_no_LD
4	24569750	24571306	CsaV3_4G034730	Carbohydrate esterase	SNP_no_LD
4	24577776	24585356	CsaV3_4G034740	Mortality factor 4-like protein 1	SNP_no_LD
4	24578109	24578900	CsaV3_4G034750	MYB transcription factor	No_SNP
4	24586899	24588739	CsaV3_4G034760	F-box protein GID2-like	No_SNP
4	24597406	24600281	CsaV3_4G034780	MFP1 attachment factor 1	No_SNP
4	24601161	24604034	CsaV3_4G034790	Cytochrome P450	SNP_no_LD
4	24605411	24607480	CsaV3_4G034800	Cytochrome P450	SNP_no_LD
4	24614388	24616562	CsaV3_4G034820	Cyclin	SNP_exon_LD
4	24622635	24625490	CsaV3_4G034840	Cytochrome P450	SNP_exon_LD
4	24625790	24627834	CsaV3_4G034850	cytochrome P450 81D1-like	SNP_exon_LD
4	24629124	24631635	CsaV3_4G034860	Cytochrome P450	SNP_exon_LD
4	24631991	24638912	CsaV3_4G034870	aspartic proteinase-like protein 2	SNP_exon_LD
4	24639180	24643710	CsaV3_4G034880	Glutamyl-tRNA (Gln) amidotransferase subunit A (DUF620)	SNP_exon_LD
4	24645251	24648252	CsaV3_4G034890	glycine-rich cell wall structural protein-like	SNP_intron_LD
4	24649361	24650015	CsaV3_4G034900	DUF1909-domain-containing protein	SNP_exon_LD
4	24651058	24659449	CsaV3_4G034910	40S ribosomal protein S29	SNP_exon_LD
4	24665018	24672848	CsaV3_4G034920	QWRF motif-containing protein 2-like	SNP_exon_LD
4	24675485	24677384	CsaV3_4G034940	LOB domain-containing protein 39-like	SNP_no_LD
4	24686908	24687696	CsaV3_4G034970	zinc finger protein ZAT10-like	No_SNP
4	24696914	24698535	CsaV3_4G034980	Transcription factor, putative	SNP_exon_LD
4	24699806	24709149	CsaV3_4G034990	nucleic acid binding	SNP_no_LD
4	24709290	24716884	CsaV3_4G035000	Activating signal cointegrator 1 complex subunit 2	SNP_no_LD
4	24716868	24721883	CsaV3_4G035010	interferon-related developmental regulator 1	SNP_no_LD
4	24730194	24733382	CsaV3_4G035020	cyclin-D5-2-like	SNP_no_LD
4	24733875	24740980	CsaV3_4G035030	Calcium-transporting ATPase	SNP_no_LD
4	24742804	24746078	CsaV3_4G035040	mitochondrial outer membrane protein porin 2-like	SNP_no_LD
4	24747298	24749313	CsaV3_4G035050	Acyl-CoA N-acyltransferase with RING/FYVE/PHD-type zinc finger protein	SNP_no_LD
4	24753070	24754115	CsaV3_4G035060	ZCF37, putative	SNP_no_LD
4	24757330	24760603	CsaV3_4G035080	GPN-loop GTPase 2	SNP_no_LD
4	24766233	24770166	CsaV3_4G035090	LIM domain-containing protein	SNP_exon_LD
4	24768127	24769067	CsaV3_4G035110	Zinc finger protein Sdr4	SNP_no_LD
4	24771435	24774514	CsaV3_4G035120	Nucleobase-ascorbate transporter-like protein	SNP_no_LD
4	24776400	24777126	CsaV3_4G035130	Angiogenin-2 like	SNP_no_LD
4	24777676	24784667	CsaV3_4G035140	U3 small nucleolar RNA-associated protein 4	SNP_no_LD
4	24787778	24788791	CsaV3_4G035150	Serine carboxypeptidase, putative	SNP_no_LD
4	24789162	24792039	CsaV3_4G035160	Serine carboxypeptidase-like	SNP_no_LD
4	24796951	24799853	CsaV3_4G035170	Serine carboxypeptidase-like	SNP_no_LD
4	24802701	24805504	CsaV3_4G035180	Serine carboxypeptidase-like	SNP_no_LD
4	24807676	24808323	CsaV3_4G035190	serine carboxypeptidase-like 13 isoform X2	No_SNP
4	24811770	24815204	CsaV3_4G035200	RING-type E3 ubiquitin transferase	SNP_no_LD
4	24817567	24820373	CsaV3_4G035210	BSD domain containing protein	No_SNP
4	24822219	24824418	CsaV3_4G035220	protein PHLOEM PROTEIN 2-LIKE A10	No_SNP
4	24826494	24832222	CsaV3_4G035230	Basic-leucine zipper transcription factor	SNP_no_LD
4	24837851	24842030	CsaV3_4G035240	DUF4378 domain-containing protein	No_SNP
4	24840899	24850635	CsaV3_4G035260	pre-mRNA-processing protein 40A	No_SNP
4	24851533	24853590	CsaV3_4G035270	Stimulated by retinoic acid protein	No_SNP
4	24865920	24867143	CsaV3_4G035290	Rna-binding protein 1	No_SNP
4	24869562	24873113	CsaV3_4G035300	AP2-like ethylene-responsive transcription factor	SNP_no_LD
4	25208589	25214031	CsaV3_4G035850	Serine/threonine-protein kinase	SNP_no_LD
4	25215448	25222205	CsaV3_4G035860	Aminopeptidase	SNP_no_LD
4	25225391	25228990	CsaV3_4G035870	Cyclopropane-fatty-acyl-phospholipid synthase	SNP_no_LD
4	25233471	25240136	CsaV3_4G035880	Aminopeptidase	SNP_no_LD
4	25240404	25246238	CsaV3_4G035890	RNA (C5-cytosine) methyltransferase	SNP_no_LD
4	25245251	25248160	CsaV3_4G035900	17.9 kDa class II heat shock protein-like	SNP_no_LD
4	25248807	25255706	CsaV3_4G035910	solute carrier family 25 member 44	SNP_no_LD
4	25252906	25255362	CsaV3_4G035920	Plant regulator RWP-RK	SNP_no_LD
4	25256377	25257598	CsaV3_4G035930	RWP-RK domain containing protein	SNP_no_LD
4	25257756	25258779	CsaV3_4G035940	RWP-RK domain containing protein	SNP_no_LD
4	25259750	25267901	CsaV3_4G035950	Nitrilase/cyanide hydratase and apolipoprotein N-acyltransferase family protein	SNP_no_LD
4	25270320	25273117	CsaV3_4G035960	protein BIG GRAIN 1-like B	SNP_no_LD
4	25277399	25279445	CsaV3_4G035970	serine/threonine-protein kinase CTR1-like	SNP_no_LD
4	25284708	25295735	CsaV3_4G035980	Mechanosensitive ion channel protein	SNP_no_LD
4	25298716	25299984	CsaV3_4G035990	Mechanosensitive ion channel protein	SNP_no_LD
4	25300087	25301577	CsaV3_4G036000	Mechanosensitive ion channel protein	SNP_no_LD
4	25301540	25308057	CsaV3_4G036010	peroxisome biogenesis factor 10	SNP_no_LD
4	25309110	25310905	CsaV3_4G036020	NAD(P)H-quinone oxidoreductase subunit U, chloroplastic	SNP_no_LD
4	25321790	25326238	CsaV3_4G036030	Cytokinin dehydrogenase	SNP_no_LD
4	25334566	25341304	CsaV3_4G036040	F-box/LRR-repeat protein 15	SNP_no_LD
4	25342252	25343422	CsaV3_4G036050	Ferredoxin-related	SNP_no_LD
4	25343945	25344304	CsaV3_4G036060	Transmembrane protein	SNP_no_LD
4	25345754	25355394	CsaV3_4G036070	Copper-transporting ATPase	No_SNP
4	25361069	25370825	CsaV3_4G036080	Receptor protein kinase	SNP_exon_LD
4	25366732	25372793	CsaV3_4G036090	vitellogenin-2	SNP_exon_LD
4	25375396	25380347	CsaV3_4G036100	Fatty-acid-binding protein 2	SNP_exon_LD
4	25381042	25387142	CsaV3_4G036110	Guanine nucleotide binding protein (G-protein), alpha subunit	SNP_exon_LD
4	25400824	25403348	CsaV3_4G036120	Kinase-like protein	SNP_no_LD
4	25403708	25410207	CsaV3_4G036130	G-protein coupled receptor 1	SNP_no_LD
4	25412518	25415108	CsaV3_4G036150	DUF1677 family protein	SNP_no_LD
4	25427956	25432811	CsaV3_4G036160	Polyadenylate-binding protein-interacting protein 7	No_SNP
4	25433946	25436933	CsaV3_4G036170	pentatricopeptide repeat-containing protein At4g33170-like	No_SNP
4	25437767	25444840	CsaV3_4G036180	DNA cross-link repair 1A protein	No_SNP
4	25447439	25448114	CsaV3_4G036190	ethylene-responsive transcription factor ERF017-like	No_SNP
4	25454205	25458875	CsaV3_4G036200	protein ROOT PRIMORDIUM DEFECTIVE 1	No_SNP
4	25461413	25465597	CsaV3_4G036210	3-ketoacyl-CoA synthase	SNP_exon_LD
4	25465897	25467259	CsaV3_4G036220	dual specificity protein kinase splA-like	No_SNP
4	25470618	25474815	CsaV3_4G036230	Initiation factor 4F subunit (DUF1350)	SNP_no_LD
4	25479117	25479451	CsaV3_4G036250	Threonine--tRNA ligase	No_SNP
4	25481803	25484212	CsaV3_4G036260	E3 ubiquitin-protein ligase AIP2	No_SNP
4	25485235	25487898	CsaV3_4G036270	F-box only protein 13	SNP_intron_LD
4	25492892	25499381	CsaV3_4G036280	ubiquitin carboxyl-terminal hydrolase 18-like	SNP_no_LD
4	25521271	25531013	CsaV3_4G036290	histidine kinase 5	SNP_no_LD
4	25543563	25545213	CsaV3_4G036310	protein GLUTAMINE DUMPER 5-like	SNP_no_LD
4	25550564	25554980	CsaV3_4G036320	Protein phosphatase 2c, putative	SNP_no_LD
4	25565228	25568857	CsaV3_4G036340	protein ENHANCED DISEASE RESISTANCE 2-like	SNP_exon_LD or SNP_no_LD
4	25570171	25575416	CsaV3_4G036350	aspartyl protease family protein At5g10770-like	SNP_exon_LD or SNP_no_LD
4	25586011	25589218	CsaV3_4G036360	Peroxidase	SNP_no_LD
4	25591039	25594047	CsaV3_4G036370	protein TIC 55, chloroplastic	SNP_no_LD
4	25594903	25600128	CsaV3_4G036380	spindle and kinetochore-associated protein 2	SNP_no_LD
4	25599764	25603941	CsaV3_4G036390	Heat shock protein DnaJ, cysteine-rich domain containing protein	SNP_intron_LD or SNP_no_LD
4	25606026	25608752	CsaV3_4G036400	VQ motif-containing protein 31-like	SNP_no_LD
4	25613609	25616919	CsaV3_4G036410	EamA-like transporter family	SNP_no_LD
4	25617596	25620789	CsaV3_4G036420	ER membrane protein complex subunit 4	SNP_no_LD
4	25622251	25626130	CsaV3_4G036430	Ubiquitinyl hydrolase 1	No_SNP
4	25627367	25632250	CsaV3_4G036440	L10-interacting MYB domain-containing protein	SNP_no_LD
4	25632548	25635973	CsaV3_4G036450	Glutathione peroxidase	SNP_no_LD
4	25638230	25643893	CsaV3_4G036460	eukaryotic translation initiation factor-like	SNP_no_LD
4	25646322	25659201	CsaV3_4G036470	Protein phosphatase 2C family protein	SNP_exon_LD or SNP_no_LD
4	25653189	25659184	CsaV3_4G036480	Pentatricopeptide repeat-containing, chloroplastic-like protein	SNP_exon_LD or SNP_no_LD
4	25660139	25662655	CsaV3_4G036490	nuclear nucleic acid-binding protein C1D	SNP_no_LD
4	25664057	25664359	CsaV3_4G036500	Transmembrane protein	No_SNP
4	25664762	25668443	CsaV3_4G036510	Transmembrane 9 superfamily member	SNP_no_LD
4	25673150	25676284	CsaV3_4G036530	Transmembrane 9 superfamily member	SNP_exon_LD or SNP_no_LD
4	25676966	25681518	CsaV3_4G036540	phospholipase D Z-like	SNP_exon_LD or SNP_no_LD
4	25681925	25689294	CsaV3_4G036550	3-hydroxyisobutyryl-CoA hydrolase-like protein 1, mitochondrial	SNP_exon_LD or SNP_no_LD
4	25688590	25697069	CsaV3_4G036560	DNA-directed RNA polymerase subunit beta	SNP_exon_LD or SNP_no_LD
4	25698529	25701953	CsaV3_4G036570	Chorismate mutase	SNP_exon_LD or SNP_no_LD
4	25702900	25705901	CsaV3_4G036580	Eukaryotic translation initiation factor 5A	SNP_exon_LD
4	25708974	25711904	CsaV3_4G036590	protein POLAR LOCALIZATION DURING ASYMMETRIC DIVISION AND REDISTRIBUTION	SNP_no_LD
4	25716565	25725470	CsaV3_4G036600	Formin-like protein	SNP_no_LD
4	25729944	25733619	CsaV3_4G036610	WRKY transcription factor	SNP_exon_LD
4	25743103	25745726	CsaV3_4G036630	Non-specific serine/threonine protein kinase	SNP_no_LD
4	25756043	25764191	CsaV3_4G036640	transcription initiation factor TFIID subunit 5	SNP_intron_LD
4	25780308	25784125	CsaV3_4G036660	Cytochrome b561 and DOMON domain-containing protein	SNP_no_LD
4	25785108	25790814	CsaV3_4G036670	Chaperone ClpB, putative	SNP_no_LD
4	25792614	25797485	CsaV3_4G036680	U-box domain-containing protein	SNP_intron_LD
4	25800910	25804678	CsaV3_4G036690	stromal cell-derived factor 2-like protein	SNP_intron_LD
4	25806637	25822858	CsaV3_4G036700	Chromodomain helicase DNA binding protein, putative	SNP_intron_LD
4	25827508	25832469	CsaV3_4G036710	omega-hydroxypalmitate O-feruloyl transferase	SNP_intron_LD
4	25830357	25836342	CsaV3_4G036720	Two-component response regulator	SNP_no_LD
4	25844106	25845183	CsaV3_4G036740	zinc finger protein 1-like	SNP_no_LD
4	25849053	25851431	CsaV3_4G036750	Mitochondrial glycoprotein family protein	SNP_no_LD
4	25854422	25857794	CsaV3_4G036760	deSI-like protein At4g17486	No_SNP
4	25858931	25861035	CsaV3_4G036770	DUF868 family protein	No_SNP
4	25867321	25868468	CsaV3_4G036780	ethylene-responsive transcription factor ERF003-like	SNP_no_LD
4	25871235	25872887	CsaV3_4G036790	60S ribosomal protein L39	SNP_no_LD
4	25873961	25879696	CsaV3_4G036810	Kinase family protein	SNP_no_LD
4	25889100	25893626	CsaV3_4G036820	IQ domain-containing protein	SNP_no_LD
4	25893830	25894497	CsaV3_4G036830	NAD(P)H-quinone oxidoreductase subunit 2 A, chloroplastic	No_SNP
4	25894791	25899622	CsaV3_4G036840	Aberrant root formation protein 4	No_SNP
4	25900913	25908954	CsaV3_4G036860	Trafficking protein particle complex subunit 9-like protein	SNP_no_LD
4	25925517	25930093	CsaV3_4G036880	Homeobox protein knotted-1-like	No_SNP
4	25930379	25932046	CsaV3_4G036890	Interleukin-2 receptor subunit beta like	SNP_no_LD
4	25935555	25942634	CsaV3_4G036900	neurochondrin isoform X1	SNP_no_LD
4	25946715	25950731	CsaV3_4G036920	Octicosapeptide/Phox/Bem1p domain-containing protein / tetratricopeptide repeat-containing protein	SNP_no_LD
4	25952770	25957056	CsaV3_4G036940	calcium uptake protein 1, mitochondrial	SNP_exon_LD
4	25960866	25961510	CsaV3_4G036960	Serine-rich protein	No_SNP
4	25966442	25970847	CsaV3_4G036970	Transmembrane protein	SNP_no_LD
4	25973194	25974593	CsaV3_4G036980	TOPLESS-related 1 isoform 1	SNP_no_LD
4	25978911	25980534	CsaV3_4G036990	U11/U12 small nuclear ribonucleoprotein 25 kDa protein	SNP_no_LD
4	25980637	25983088	CsaV3_4G037000	High mobility group family	SNP_no_LD
4	25988176	25989354	CsaV3_4G037010	F-box protein SKIP23-like	SNP_exon_LD
4	25990334	25992010	CsaV3_4G037020	tRNA pseudouridine synthase family protein	SNP_exon_LD
4	25993375	26001503	CsaV3_4G037030	Alpha-amylase	SNP_exon_LD
4	26018680	26024656	CsaV3_4G037050	prolyl endopeptidase-like	SNP_exon_LD
4	26024832	26031350	CsaV3_4G037060	Pseudouridylate synthase 10	SNP_intron_LD
4	26031612	26037489	CsaV3_4G037070	L-ascorbate oxidase homolog	SNP_intron_LD
4	26037877	26040600	CsaV3_4G037080	Serine/arginine repetitive matrix protein	SNP_exon_LD
4	26041615	26043259	CsaV3_4G037090	large proline-rich protein BAG6 isoform X2	SNP_exon_LD
4	26044321	26054154	CsaV3_4G037100	large proline-rich protein BAG6 isoform X2	SNP_no_LD
4	26054439	26057668	CsaV3_4G037110	4-coumarate--CoA ligase-like	SNP_no_LD
4	26059234	26061588	CsaV3_4G037120	NADH dehydrogenase [ubiquinone] 1 beta subcomplex subunit 2	SNP_no_LD
4	26062157	26065432	CsaV3_4G037130	ATP-dependent zinc metalloprotease FTSH	SNP_exon_LD
4	26065433	26069305	CsaV3_4G037140	Kinase family protein	SNP_exon_LD
4	26072790	26074421	CsaV3_4G037150	DUF241 domain-containing protein	SNP_no_LD
4	26081166	26081725	CsaV3_4G037160	Transcription activator-like protein	No_SNP
4	26082192	26084651	CsaV3_4G037170	At1g76250	SNP_no_LD
4	26087473	26092316	CsaV3_4G037180	O-fucosyltransferase family protein	SNP_no_LD
4	26096018	26098684	CsaV3_4G037190	CoA ligase	SNP_no_LD
4	26100793	26104756	CsaV3_4G037200	CoA ligase	SNP_no_LD
4	26104429	26107503	CsaV3_4G037210	dolichol-phosphate mannosyltransferase subunit 1	SNP_no_LD
4	26107502	26109890	CsaV3_4G037220	Small nuclear ribonucleoprotein Sm D3	SNP_no_LD
4	26110424	26117223	CsaV3_4G037230	Btb/poz domain-containing protein	SNP_no_LD
4	26118950	26122527	CsaV3_4G037240	Cyclin	SNP_no_LD
4	26130038	26134144	CsaV3_4G037250	Catalase	SNP_intron_LD
4	26135807	26139174	CsaV3_4G037260	Catalase	SNP_no_LD
4	26143290	26148646	CsaV3_4G037270	protein NLP4 isoform X1	SNP_no_LD
4	26150103	26164876	CsaV3_4G037280	Niemann-pick c1 protein	SNP_no_LD
4	26173294	26178046	CsaV3_4G037300	Protein kinase	SNP_no_LD
4	26180580	26181209	CsaV3_4G037320	Cobalt ion-binding protein	No_SNP
4	26182005	26186938	CsaV3_4G037340	Bromodomain-containing protein	SNP_no_LD
4	26186113	26189578	CsaV3_4G037350	High mobility group B protein 2	SNP_no_LD
4	26189928	26190628	CsaV3_4G037360	12-oxophytodienoate reductase-like protein	No_SNP
4	26192300	26193473	CsaV3_4G037370	WUSCHEL-related homeobox 8-like	No_SNP
4	26194665	26203429	CsaV3_4G037380	Fanconi anemia group J protein	SNP_no_LD
4	26206185	26212926	CsaV3_4G037390	Fanconi anemia group J protein	SNP_no_LD
4	26214951	26218353	CsaV3_4G037400	Pentatricopeptide repeat-containing protein	SNP_no_LD
4	26218771	26230606	CsaV3_4G037410	epidermal growth factor receptor substrate 15-like 1 isoform X1	SNP_no_LD
4	26229876	26231992	CsaV3_4G037430	Coiled-coil domain-containing protein 115, putative	SNP_no_LD
5	6173292	6176372	CsaV3_5G010290	Differentiation-associated protein 1, putative isoform 1				No_SNP
5	6176515	6180426	CsaV3_5G010300	GDP-Man:Man(3)GlcNAc(2)-PP-Dol alpha-1,2-mannosyltransferase				SNP_no_LD
5	6186158	6187697	CsaV3_5G010310	RING-H2 finger protein ATL66				No_SNP
5	6203995	6206672	CsaV3_5G010320	omega-hydroxypalmitate O-feruloyl transferase				SNP_no_LD
5	6209654	6213325	CsaV3_5G010330	ELL-associated factor 2				No_SNP
5	6215994	6216901	CsaV3_5G010340	Pollen Ole e 1 allergen/extensin				No_SNP
5	6219071	6223754	CsaV3_5G010350	Receptor protein kinase, putative				SNP_no_LD
5	6235692	6236675	CsaV3_5G010360	Glutaredoxin				SNP_no_LD
5	6241997	6247361	CsaV3_5G010370	sister chromatid cohesion 1 protein 1				SNP_no_LD
5	6252765	6256384	CsaV3_5G010380	S-adenosyl-L-methionine-dependent methyltransferases superfamily protein				SNP_no_LD
5	6263566	6272870	CsaV3_5G010390	multiple inositol polyphosphate phosphatase 1				SNP_no_LD
5	6284317	6289584	CsaV3_5G010400	multiple inositol polyphosphate phosphatase 1				SNP_intron_LD or SNP_no_LD
5	6306245	6308671	CsaV3_5G010420	40S ribosomal protein S4				SNP_no_LD
5	6309859	6331633	CsaV3_5G010430	Multiple inositol polyphosphate phosphatase 1				SNP_intron_LD or SNP_no_LD
5	6357985	6362960	CsaV3_5G010440	calcium homeostasis endoplasmic reticulum protein-like				SNP_no_LD
5	6364469	6366972	CsaV3_5G010450	40S ribosomal protein S4				SNP_no_LD
5	6368600	6371273	CsaV3_5G010460	Ferritin				No_SNP
5	6402429	6403178	CsaV3_5G010470	LOB domain-containing protein, putative				SNP_exon_LD or SNP_intron_LD
5	6424757	6425353	CsaV3_5G010480	cytosolic endo-beta-N-acetylglucosaminidase 1-like				SNP_exon_LD
5	6433212	6438941	CsaV3_5G010490	Phosphoribosylformylglycinamidine synthase, putative				SNP_exon_LD or SNP_intron_LD or SNP_no_LD
5	6442147	6449244	CsaV3_5G010500	Cytosolic endo-beta-N-acetylglucosaminidase				SNP_exon_LD
5	6466798	6473414	CsaV3_5G010510	Cytosolic endo-beta-N-acetylglucosaminidase				SNP_exon_LD or SNP_no_LD
5	6479569	6483949	CsaV3_5G010520	RNA helicase				SNP_exon_LD or SNP_no_LD
5	6487467	6501846	CsaV3_5G010530	Autophagy-related protein				SNP_intron_LD
5	6503298	6507833	CsaV3_5G010540	Trichome birefringence-like protein				SNP_exon_LD
5	6531332	6532063	CsaV3_5G010560	Abscisic acid receptor like				SNP_exon_LD or SNP_no_LD
5	6559015	6566713	CsaV3_5G010570	SNF2 domain-containing protein CLASSY 1-like				SNP_exon_LD
5	6577661	6578137	CsaV3_5G010580	SPX (SYG1/Pho81/XPR1) domain-containing protein / zinc finger (C3HC4-type RING finger) protein-related				SNP_exon_LD or SNP_intron_LD
5	6584271	6589990	CsaV3_5G010590	origin recognition complex subunit 4				SNP_exon_LD
5	6592954	6601046	CsaV3_5G010600	Receptor-like kinase				SNP_exon_LD
5	6594379	6597605	CsaV3_5G010610	sorting nexin 2B-like				SNP_exon_LD
5	6603299	6606603	CsaV3_5G010620	PRA1 family protein				SNP_exon_LD or SNP_no_LD
5	6612624	6614285	CsaV3_5G010640	Neuronal PAS domain protein				SNP_exon_LD or SNP_intron_LD or SNP_no_LD
5	6615671	6617504	CsaV3_5G010650	Neuronal PAS domain protein				SNP_exon_LD or SNP_no_LD
5	6623100	6627126	CsaV3_5G010660	cation/H(+) antiporter 15-like				SNP_exon_LD or SNP_no_LD
5	6635734	6642344	CsaV3_5G010670	Nuclease				SNP_exon_LD or SNP_no_LD
5	6638754	6642402	CsaV3_5G010680	Sel1-like protein				SNP_exon_LD or SNP_no_LD
5	6646744	6653284	CsaV3_5G010690	Amino acid transporter				SNP_exon_LD
5	6657813	6658002	CsaV3_5G010700	CACTA en-spm transposon protein				No_SNP
5	6668732	6673222	CsaV3_5G010710	Amino acid transporter				SNP_exon_LD
5	6674292	6678802	CsaV3_5G010720	ARM repeat superfamily protein				SNP_exon_LD or SNP_intron_LD
5	6679307	6684061	CsaV3_5G010730	Ribosome biogenesis protein NOP53				SNP_exon_LD or SNP_intron_LD
5	6685018	6688076	CsaV3_5G010740	Eukaryotic translation initiation factor 1A domain containing				SNP_exon_LD or SNP_intron_LD
5	6695043	6702793	CsaV3_5G010750	ADP,ATP carrier protein				SNP_exon_LD or SNP_intron_LD
5	6703560	6710011	CsaV3_5G010760	Phosphoglucan phosphatase				SNP_exon_LD or SNP_intron_LD
5	6710668	6714559	CsaV3_5G010770	Uroporphyrinogen decarboxylase				SNP_exon_LD or SNP_intron_LD
5	6717257	6720724	CsaV3_5G010780	protein ROOT PRIMORDIUM DEFECTIVE 1				SNP_exon_LD or SNP_intron_LD
5	6725797	6734910	CsaV3_5G010790	Haloacid dehalogenase-like hydrolase superfamily protein				SNP_exon_LD
5	6752730	6754974	CsaV3_5G010810	LOB domain-containing protein, putative				SNP_no_LD
5	6758364	6766900	CsaV3_5G010820	protein NRT1/ PTR FAMILY 5.2-like				SNP_exon_LD
5	6806921	6808658	CsaV3_5G010830	Potassium transporter				SNP_exon_LD
5	6808813	6815765	CsaV3_5G010840	Potassium transporter				SNP_exon_LD or SNP_intron_LD
5	6864972	6874706	CsaV3_5G010860	Alpha-galactosidase				SNP_exon_LD
5	6879873	6883885	CsaV3_5G010870	tRNA (guanine(26)-N(2))-dimethyltransferase				SNP_exon_LD or SNP_no_LD
5	6886129	6889723	CsaV3_5G010880	40S ribosomal protein S26				SNP_no_LD
5	6895793	6907483	CsaV3_5G010890	O-acetyl-ADP-ribose deacetylase				SNP_no_LD
5	6920508	6923795	CsaV3_5G010900	Expansin				SNP_exon_LD or SNP_no_LD
5	6934222	6940554	CsaV3_5G010910	transcription factor RF2b				SNP_no_LD
5	6943159	6947442	CsaV3_5G010920	Chalcone-flavonone isomerase family protein				SNP_exon_LD or SNP_no_LD
5	6948633	6948919	CsaV3_5G010930	Auxilin-like protein				SNP_no_LD
5	6952636	6957570	CsaV3_5G010950	Cation-transporting ATPase				SNP_exon_LD
5	6968132	6972180	CsaV3_5G010960	U-box domain-containing protein 62-like				SNP_exon_LD
5	6977084	6979278	CsaV3_5G010970	exopolygalacturonase-like				SNP_exon_LD
5	6980584	6981526	CsaV3_5G010980	major pollen allergen Ole e 6-like				SNP_no_LD
5	6985023	6989382	CsaV3_5G010990	Receptor-like protein kinase				SNP_exon_LD
5	6995216	7000666	CsaV3_5G011010	Methionine--tRNA ligase				SNP_exon_LD
5	7002431	7002844	CsaV3_5G011020	zinc finger BED domain-containing protein RICESLEEPER 2-like				SNP_exon_LD or SNP_no_LD
5	7009852	7012323	CsaV3_5G011030	Two-component response regulator				SNP_exon_LD
5	7025712	7034511	CsaV3_5G011040	Glycerol-3-phosphate dehydrogenase [NAD(P)+]				SNP_exon_LD
5	7031594	7034587	CsaV3_5G011050	transmembrane protein 87A				SNP_exon_LD
5	7039039	7041011	CsaV3_5G011060	WRKY transcription factor 55				SNP_exon_LD
5	7044537	7045420	CsaV3_5G011070	WRKY transcription factor 55				SNP_exon_LD or SNP_no_LD
5	7047174	7050833	CsaV3_5G011080	WRKY protein				SNP_exon_LD or SNP_intron_LD or SNP_no_LD
5	7070144	7073887	CsaV3_5G011090	UPF0176 protein				SNP_no_LD
5	7074235	7074550	CsaV3_5G011100	Ubiquinol-cytochrome c reductase complex 6.7 kDa protein				SNP_no_LD
5	7074674	7075114	CsaV3_5G011110	Voltage-dependent T-type calcium channel subunit alpha-1I, putative				SNP_exon_LD or SNP_no_LD
5	7078220	7087461	CsaV3_5G011120	Protein kinase				SNP_exon_LD or SNP_no_LD
5	7090413	7100929	CsaV3_5G011130	Hydroxyacylglutathione hydrolase				SNP_intron_LD
5	7113432	7120062	CsaV3_5G011140	RING finger and transmembrane domain-containing protein 2				SNP_no_LD
5	7160760	7162957	CsaV3_5G011150	Cytochrome P450				SNP_exon_LD or SNP_no_LD
5	7177442	7182492	CsaV3_5G011160	Cytochrome p450				SNP_intron_LD or SNP_no_LD
5	7203230	7208268	CsaV3_5G011180	serine/arginine repetitive matrix protein 2-like isoform X1				SNP_no_LD
5	7212250	7216320	CsaV3_5G011200	RNA-dependent RNA polymerase				SNP_no_LD
5	7218468	7224568	CsaV3_5G011210	RNA-dependent RNA polymerase				No_SNP
5	7234495	7242558	CsaV3_5G011220	endo-1,4-beta-xylanase A-like				SNP_exon_LD
5	7294796	7298875	CsaV3_5G011240	SAM dependent carboxyl methyltransferase				SNP_exon_LD
5	7318739	7325466	CsaV3_5G011260	SAM dependent carboxyl methyltransferase				SNP_intron_LD
5	7349858	7360114	CsaV3_5G011280	Integrator complex subunit 9 like				SNP_exon_LD
5	7382986	7386620	CsaV3_5G011290	Cytochrome c				No_SNP
5	7416608	7440823	CsaV3_5G011300	Serine/threonine protein kinase				SNP_intron_LD or SNP_no_LD
5	7486309	7489948	CsaV3_5G012300	40S ribosomal protein S6				No_SNP
5	7494956	7499107	CsaV3_5G012310	Myb family transcription factor				No_SNP
5	7524197	7525384	CsaV3_5G012320	Protein kinase, putative				SNP_no_LD
5	7590266	7602481	CsaV3_5G012330	E3 ubiquitin-protein ligase ORTHRUS 2-like				No_SNP
5	7612849	7620714	CsaV3_5G012340	THUMP domain-containing protein 1				No_SNP
5	7640320	7642996	CsaV3_5G012350	Amino acid transporter				No_SNP
5	7655037	7661422	CsaV3_5G012370	Perakine reductase				No_SNP
5	7663051	7663446	CsaV3_5G012380	UBN2_3 domain-containing protein				No_SNP
5	8194051	8204161	CsaV3_5G012700	Bifunctional hydroxymethylpyrimidine kinase/phosphomethylpyrimidine kinase				SNP_no_LD
5	8866415	8870564	CsaV3_5G012800	Remorin family protein				No_SNP
5	8876433	8887256	CsaV3_5G012810	Tobamovirus multiplication protein like				SNP_no_LD
5	8890855	8892544	CsaV3_5G012820	60S ribosomal protein L23a				No_SNP
5	8900193	8903745	CsaV3_5G012830	Receptor kinase				SNP_no_LD
5	8923929	8925192	CsaV3_5G012840	Peroxidase				No_SNP
5	8940728	8960168	CsaV3_5G012850	Thiamine phosphate synthase				No_SNP
5	8967816	8973248	CsaV3_5G012860	Formin-like protein				No_SNP
5	8991242	9015970	CsaV3_5G012870	UvrD-like Helicase, ATP-binding domain, P-loop containing nucleoside triphosphate hydrolase				SNP_exon_LD
5	9071576	9083420	CsaV3_5G012890	trihelix transcription factor ASR3-like				SNP_exon_LD
5	9106732	9131015	CsaV3_5G012900	UBX domain-containing protein				SNP_intron_LD
5	9162439	9162759	CsaV3_5G012920	Cystatin/monellin superfamily protein				SNP_no_LD
5	9171116	9171436	CsaV3_5G012930	Cysteine proteinase inhibitor				SNP_no_LD
5	9193962	9195944	CsaV3_5G012940	Clathrin assembly protein AP180				SNP_intron_LD
5	9203355	9205445	CsaV3_5G012950	BnaC09g20880D protein				SNP_exon_LD
5	9220449	9241677	CsaV3_5G012960	IAA-alanine resistance protein 1				SNP_exon_LD
5	9254603	9256026	CsaV3_5G012980	Retrovirus-related Pol polyprotein from transposon TNT 1-94				SNP_exon_LD
5	9266676	9276320	CsaV3_5G012990	cyclin J18				SNP_exon_LD
5	9280299	9289384	CsaV3_5G013000	Histidine kinase				SNP_exon_LD
5	9326004	9326392	CsaV3_5G013010	Zinc finger protein 4				No_SNP
5	9356025	9374890	CsaV3_5G013020	calmodulin-binding protein 60 A-like				SNP_intron_LD
5	9385012	9385329	CsaV3_5G013030	Calmodulin binding protein-like				No_SNP
5	9397822	9398578	CsaV3_5G013040	calmodulin-binding protein 60 A-like				No_SNP
5	9423125	9423348	CsaV3_5G013050	Retrovirus-related Pol polyprotein from transposon TNT 1-94				No_SNP
5	9430044	9434353	CsaV3_5G013060	p-loop nucleoside triphosphate hydrolase superfamily protein				SNP_no_LD
5	9436660	9437880	CsaV3_5G013070	Pentatricopeptide repeat-containing protein				No_SNP
5	9446302	9449069	CsaV3_5G013080	40S ribosomal protein S5-like				No_SNP
5	9454668	9485653	CsaV3_5G013090	Pleiotropic drug resistance ABC transporter				SNP_no_LD
5	9491705	9492965	CsaV3_5G013100	Beta-galactosidase				SNP_no_LD
5	9494682	9496808	CsaV3_5G013110	Pentatricopeptide repeat-containing protein				SNP_no_LD
5	9506309	9510562	CsaV3_5G013130	PHD finger protein family				SNP_no_LD
5	9665510	9677460	CsaV3_5G013220	Prolyl 3-hydroxylase				SNP_no_LD
5	9677558	9684405	CsaV3_5G013230	C2H2-like zinc finger protein				SNP_no_LD
5	9695293	9698318	CsaV3_5G013240	pentatricopeptide repeat-containing protein At5g38730				No_SNP
5	9700050	9705858	CsaV3_5G013250	Uracil-DNA glycosylase				No_SNP
5	9706836	9716154	CsaV3_5G013260	Phytanoyl-coa dioxygenase				No_SNP
5	9720731	9731562	CsaV3_5G013270	Sulfate transporter				SNP_no_LD
5	9799134	9800315	CsaV3_5G013280	pleiotropic drug resistance protein 2-like				SNP_no_LD
5	9823765	9825228	CsaV3_5G013290	Retrotransposon protein, putative, Ty1-copia subclass				SNP_no_LD
5	9825855	9826066	CsaV3_5G013300	Acid phosphatase 1				SNP_no_LD
5	9837251	9853359	CsaV3_5G013310	SEC12-like protein 2				SNP_no_LD
5	9862240	9895376	CsaV3_5G013320	Uridine kinase				SNP_no_LD
6	17715986	17720435	CsaV3_6G031500	50S ribosomal protein l21 mitochondrial		SNP_no_LD
6	17721587	17730833	CsaV3_6G031510	Cystathionine beta-lyase		SNP_no_LD
6	17731320	17732948	CsaV3_6G031520	FACT complex subunit like		SNP_no_LD
6	17737833	17745020	CsaV3_6G031530	1,4-alpha-glucan-branching enzyme		SNP_no_LD
6	17754157	17755260	CsaV3_6G031550	Integral membrane protein hemolysin-III-like protein		SNP_no_LD
6	17756617	17760912	CsaV3_6G031560	protein DSS1 HOMOLOG ON CHROMOSOME V-like		SNP_no_LD
6	17761045	17763643	CsaV3_6G031570	BTB/POZ domain-containing protein		SNP_no_LD
6	17764816	17770221	CsaV3_6G031580	Carboxypeptidase		SNP_no_LD
6	17770384	17774391	CsaV3_6G031600	pentatricopeptide repeat-containing protein At5g42310, mitochondrial		SNP_no_LD
6	17775120	17779458	CsaV3_6G031610	DUF760 domain-containing protein		SNP_no_LD
6	17781757	17788549	CsaV3_6G031620	Inactive purple acid phosphatase-like protein		SNP_no_LD
6	17790066	17799713	CsaV3_6G031630	WD repeat-containing protein DWA2-like		SNP_no_LD
6	17801950	17802810	CsaV3_6G031640	DUF241 domain-containing protein		SNP_no_LD
6	17812496	17817807	CsaV3_6G031680	Kinase family protein		SNP_no_LD
6	17821811	17823861	CsaV3_6G031690	Cytokinin riboside 5'-monophosphate phosphoribohydrolase		SNP_no_LD
6	17833273	17836315	CsaV3_6G031700	NADH-ubiquinone oxidoreductase chain		SNP_exon_LD or SNP_no_LD
6	17843336	17845484	CsaV3_6G031720	Phosphoprotein		SNP_no_LD
6	17869252	17872286	CsaV3_6G031740	neutral ceramidase-like		SNP_exon_LD or SNP_no_LD
6	17871026	17880293	CsaV3_6G031750	Alcohol dehydrogenase, putative		SNP_exon_LD or SNP_intron_LD
6	17882310	17894868	CsaV3_6G031760	Alcohol dehydrogenase, putative		SNP_intron_LD
6	17896814	17899024	CsaV3_6G031770	IMS import disulfide relay-system, CHCH-CHCH-like Cx9C		SNP_exon_LD
6	17901144	17902754	CsaV3_6G031780	Alpha/beta hydrolase-3		SNP_exon_LD
6	17912287	17917747	CsaV3_6G031790	Glutamate receptor		SNP_no_LD
6	17928732	17931093	CsaV3_6G031800	protein AF-9		SNP_no_LD
6	17931427	17935158	CsaV3_6G031810	Flavin-containing monooxygenase		SNP_no_LD
6	17955495	17956444	CsaV3_6G031820	ethylene-responsive transcription factor ERF017-like		SNP_no_LD
6	17963188	17972758	CsaV3_6G031840	Reticulon-like protein		No_SNP
6	17977118	17981347	CsaV3_6G031850	BRCT domain DNA repair protein		No_SNP
6	17982054	18001726	CsaV3_6G031860	endoribonuclease Dicer homolog 3		No_SNP
6	18002450	18002878	CsaV3_6G031870	Copper transporter		No_SNP
6	18009738	18013170	CsaV3_6G031890	Alpha/beta hydrolase fold		No_SNP
6	18014306	18016913	CsaV3_6G031900	Endoglucanase		No_SNP
6	18019438	18021404	CsaV3_6G031910	MTD1		SNP_no_LD
6	18024337	18054908	CsaV3_6G031920	myosin, putative		SNP_intron_LD
6	18058573	18061407	CsaV3_6G031930	ylmG homolog protein 2, chloroplastic		SNP_exon_LD
6	18062873	18069818	CsaV3_6G031940	E3 ubiquitin-protein ligase RBBP6		SNP_exon_LD or SNP_no_LD
6	18076105	18080604	CsaV3_6G031950	Asparagine synthetase, putative		SNP_no_LD
6	18092867	18098489	CsaV3_6G031960	Polyamine aminopropyltransferase		SNP_exon_LD
6	18099275	18102086	CsaV3_6G031970	Apicidin F synthase		SNP_exon_LD
6	18103290	18110207	CsaV3_6G031980	ATP-citrate synthase		SNP_exon_LD
6	18117755	18119530	CsaV3_6G032000	protein BIG GRAIN 1-like A		SNP_exon_LD or SNP_no_LD
6	18136074	18138423	CsaV3_6G032010	RWP-RK domain containing protein		No_SNP
6	18140076	18144310	CsaV3_6G032020	PHD finger alfin-like protein		No_SNP
6	18146636	18147481	CsaV3_6G032030	Ankyrin repeat-containing protein		No_SNP
6	18151700	18153610	CsaV3_6G032040	Ankyrin repeat family protein		No_SNP
6	18161288	18166441	CsaV3_6G032060	Retrovirus-related Pol polyprotein from transposon TNT 1-94		No_SNP
6	18167621	18168199	CsaV3_6G032070	Ankyrin repeat-containing protein		No_SNP
6	18168465	18168797	CsaV3_6G032080	Ankyrin repeat-containing protein		No_SNP
6	18172142	18175146	CsaV3_6G032090	ankyrin repeat-containing protein At3g12360-like		No_SNP
6	18178380	18181433	CsaV3_6G032100	WRKY transcription factor, putative		No_SNP
6	18178513	18184381	CsaV3_6G032110	protein PLASTID MOVEMENT IMPAIRED 1-RELATED 1-like		No_SNP
6	18187122	18188315	CsaV3_6G032120	Mitochondrial distribution/morphology family 35/apoptosis		SNP_no_LD
6	18188769	18194323	CsaV3_6G032130	Protein phosphatase 2C		SNP_no_LD
6	18198203	18203845	CsaV3_6G032140	Protein kinase domain		No_SNP
6	18204545	18206645	CsaV3_6G032150	classical arabinogalactan protein 9-like		No_SNP
6	18211007	18211525	CsaV3_6G032160	30S ribosomal protein S14, chloroplastic		SNP_intron_LD
6	18212207	18213513	CsaV3_6G032170	separase isoform X1		No_SNP
6	18214215	18215104	CsaV3_6G032180	kinetochore protein NDC80 homolog		No_SNP
6	18215656	18230035	CsaV3_6G032190	separase isoform X2		No_SNP
6	18232318	18235367	CsaV3_6G032200	Transmembrane protein, putative		SNP_intron_LD
6	18247662	18248009	CsaV3_6G032210	Transposon protein, putative, CACTA, En/Spm sub-class		No_SNP
6	18255176	18258331	CsaV3_6G032220	Transcription and mRNA export factor ENY2		No_SNP
6	18259239	18268577	CsaV3_6G032240	Nuclear transcription factor Y subunit C		SNP_no_LD
6	18259239	18264933	CsaV3_6G032230	65-kDa microtubule-associated 8-like protein		No_SNP
6	18266550	18270342	CsaV3_6G032250	Exostosin-like		No_SNP
6	18273202	18284635	CsaV3_6G032260	Endoplasmic reticulum metallopeptidase 1		SNP_no_LD
6	18285800	18288387	CsaV3_6G032270	60S ribosomal protein L17		SNP_no_LD
6	18287788	18292332	CsaV3_6G032280	Small ribosomal subunit biogenesis gtpase rsga		SNP_no_LD
6	18294344	18294927	CsaV3_6G032290	NAD(P)H-quinone oxidoreductase chain 4, chloroplastic		No_SNP
6	18302959	18303359	CsaV3_6G032310	F-box domain-containing protein/Kelch_1 domain-containing protein		No_SNP
6	18303461	18305237	CsaV3_6G032320	F-box/kelch-repeat protein		No_SNP
6	18306893	18315063	CsaV3_6G032330	Proteasome subunit beta type		SNP_no_LD
6	18316672	18320143	CsaV3_6G032340	60S ribosomal protein L5-like		No_SNP
6	18321078	18325595	CsaV3_6G032350	HAD-superfamily hydrolase		No_SNP
6	18328621	18342561	CsaV3_6G032360	Mitogen-activated protein kinase		SNP_no_LD
6	18344414	18347011	CsaV3_6G032370	Glycosyltransferase		No_SNP
6	18347951	18350862	CsaV3_6G032380	Glycosyltransferase		SNP_no_LD
6	18351825	18356883	CsaV3_6G032390	Glycosyltransferase		No_SNP
6	18354377	18356883	CsaV3_6G032400	2-alkenal reductase (NADP(+)-dependent)-like		No_SNP
6	18363996	18373752	CsaV3_6G032410	6,7-dimethyl-8-ribityllumazine synthase		SNP_exon_LD
6	18369567	18373308	CsaV3_6G032420	ankyrin repeat protein SKIP35-like		SNP_exon_LD
6	18376895	18386005	CsaV3_6G032430	Pleiotropic drug resistance ABC transporter		SNP_exon_LD
6	18394332	18398000	CsaV3_6G032440	F-box only 21		SNP_no_LD
6	18401675	18410530	CsaV3_6G032450	DUF863 family protein		SNP_exon_LD or SNP_no_LD
6	18407908	18410127	CsaV3_6G032470	Pentatricopeptide repeat-containing protein, putative		SNP_no_LD
6	18415484	18434126	CsaV3_6G032480	WRKY family transcription factor		SNP_intron_LD
6	18444431	18445044	CsaV3_6G032490	UDP-glucose 6-dehydrogenase		SNP_no_LD
6	18445057	18445619	CsaV3_6G032500	UDP-glucose 6-dehydrogenase family protein		SNP_no_LD
6	18447357	18453981	CsaV3_6G032510	Beta-glucosidase, putative		No_SNP
6	18458598	18463114	CsaV3_6G032520	COBW domain-containing protein		No_SNP
6	18464003	18469367	CsaV3_6G032530	protein KTI12 homolog		SNP_no_LD
6	18470191	18475152	CsaV3_6G032540	Pentatricopeptide repeat		SNP_no_LD
6	18477126	18480378	CsaV3_6G032550	ER lipid raft associated 2		No_SNP
6	18480993	18488701	CsaV3_6G032560	Alpha/beta hydrolase, putative		No_SNP
6	18491220	18494078	CsaV3_6G032570	PLASMODESMATA CALLOSE-BINDING PROTEIN 3-like		SNP_exon_LD
6	18519379	18521324	CsaV3_6G033570	UDP-glucose 6-dehydrogenase		SNP_no_LD
6	18523374	18529381	CsaV3_6G033580	Beta-glucosidase, putative		No_SNP
6	18535575	18538539	CsaV3_6G033600	COBW domain-containing protein		No_SNP
6	18539855	18543497	CsaV3_6G033610	protein KTI12 homolog		No_SNP
6	18549277	18550879	CsaV3_6G033620	Pentatricopeptide repeat		No_SNP
6	18552937	18556105	CsaV3_6G033630	ER lipid raft associated 2		No_SNP
6	18556597	18565003	CsaV3_6G033640	Alpha/beta hydrolase, putative		SNP_no_LD
6	18567416	18569321	CsaV3_6G033650	PLASMODESMATA CALLOSE-BINDING PROTEIN 3-like		No_SNP
6	18572295	18581296	CsaV3_6G033660	pentatricopeptide repeat-containing protein At1g26460, mitochondrial		SNP_exon_LD
6	18583648	18586443	CsaV3_6G033670	14-3-3 protein		SNP_intron_LD
6	18588434	18593484	CsaV3_6G033680	Chromosome 16 open reading frame 58		SNP_exon_LD
6	18596668	18603736	CsaV3_6G033690	Purple acid phosphatase		SNP_exon_LD
6	18604466	18607698	CsaV3_6G033700	Magnesium transporter MRS2-like protein		SNP_exon_LD
6	18608887	18611332	CsaV3_6G033710	protein SPIRAL1-like 1		SNP_intron_LD
6	18613160	18615370	CsaV3_6G033720	alpha-1,4-glucan-protein synthase [UDP-forming]		SNP_exon_LD
6	18617774	18620736	CsaV3_6G033730	cytochrome b5		SNP_exon_LD
6	18621949	18624147	CsaV3_6G033740	peptidyl-prolyl cis-trans isomerase E		SNP_no_LD
6	18629600	18631509	CsaV3_6G033750	Cytochrome P450		SNP_no_LD
6	18637985	18639674	CsaV3_6G033760	Ubiquinone biosynthesis protein COQ4 homolog, mitochondrial		SNP_no_LD
6	18645761	18647027	CsaV3_6G033770	protein BIG GRAIN 1-like E		SNP_no_LD
6	18659488	18664886	CsaV3_6G033790	MADS-box transcription factor		SNP_intron_LD
6	18670207	18676422	CsaV3_6G033800	MADS-box transcription factor		SNP_no_LD
6	18680386	18688040	CsaV3_6G033830	nucleolar protein 14		SNP_no_LD
6	18688314	18692556	CsaV3_6G033840	DnaJ domain-containing protein		SNP_no_LD
6	18698655	18699045	CsaV3_6G033860	At1g69050		SNP_no_LD
6	18702003	18704111	CsaV3_6G033870	ACT domain containing protein		SNP_no_LD
6	18713460	18716195	CsaV3_6G033890	translin-associated protein X		SNP_intron_LD
6	18717196	18722765	CsaV3_6G033900	D-aminoacyl-tRNA deacylase		SNP_no_LD
6	18725239	18729538	CsaV3_6G033910	18s pre-ribosomal assembly gar2-related protein		No_SNP
6	18737868	18742274	CsaV3_6G033930	Transcription factor BIM2		SNP_intron_LD
6	18783890	18789025	CsaV3_6G033980	disease resistance protein RGA2-like		SNP_exon_LD
6	18798179	18802458	CsaV3_6G033990	tetratricopeptide repeat protein 33		SNP_exon_LD
6	18803860	18804235	CsaV3_6G034000	Chalcone synthase		SNP_exon_LD
6	18813080	18813933	CsaV3_6G034010	Calcium-binding protein		SNP_exon_LD
6	18815695	18825021	CsaV3_6G034020	UDP-sugar pyrophosphorylase		SNP_intron_LD
6	18839941	18843062	CsaV3_6G034030	Protein kinase family protein		No_SNP
6	18865436	18887620	CsaV3_6G034050	Histone-lysine N-methyltransferase		SNP_no_LD
6	18910344	18930318	CsaV3_6G034070	Wound-responsive family protein, putative isoform 1		SNP_exon_LD
6	18932126	18938362	CsaV3_6G034080	NAD kinase		No_SNP
6	18940183	18943132	CsaV3_6G034090	keratinocyte-associated protein 2		No_SNP
6	18944426	18949366	CsaV3_6G034100	Pentatricopeptide repeat-containing protein, mitochondrial		No_SNP
6	18951382	18962544	CsaV3_6G034110	Auxilin-related protein 1		SNP_no_LD
6	18982800	18987571	CsaV3_6G034130	Amino acid permease		SNP_exon_LD
6	19007762	19011138	CsaV3_6G034140	Signal peptidase I family protein		SNP_exon_LD
6	19014362	19020781	CsaV3_6G034150	Cyclin		SNP_exon_LD
6	19014834	19016945	CsaV3_6G034160	Protein TolB like		SNP_exon_LD
6	19035932	19042811	CsaV3_6G034170	RING finger protein 113A, putative		SNP_exon_LD
6	19055175	19060391	CsaV3_6G034190	Metal transporter, putative		SNP_exon_LD
6	19060647	19065495	CsaV3_6G034200	N-glycosylase/DNA lyase		SNP_exon_LD
6	19063307	19070795	CsaV3_6G034210	Beta-galactosidase		SNP_exon_LD
6	19085515	19090903	CsaV3_6G034220	Proteasome subunit beta type		SNP_no_LD
6	19090907	19092144	CsaV3_6G034230	E3 ubiquitin ligase BIG BROTHER-related-like		SNP_no_LD
6	19093132	19096707	CsaV3_6G034240	Thioredoxin domain-containing protein		SNP_no_LD
6	19114715	19117399	CsaV3_6G034250	NAC domain-containing protein		SNP_no_LD
6	19120488	19132171	CsaV3_6G034260	replication factor C subunit 5		SNP_no_LD
6	19140222	19142535	CsaV3_6G034270	40S ribosomal protein S8		SNP_exon_LD
6	19149095	19162766	CsaV3_6G034290	Kinesin-like protein		SNP_exon_LD
6	19175816	19179095	CsaV3_6G034300	aspartic proteinase Asp1		SNP_exon_LD
6	19183659	19192700	CsaV3_6G034310	Ascorbate peroxidase		SNP_exon_LD
6	19214514	19219882	CsaV3_6G034330	Protein disulfide-isomerase		SNP_exon_LD
6	19229914	19233770	CsaV3_6G034340	Two-component response regulator like		SNP_exon_LD
6	19253447	19254469	CsaV3_6G034370	Transposon protein, putative, CACTA, En/Spm sub-class		No_SNP
6	19256669	19263576	CsaV3_6G034390	IAA-amino acid hydrolase ILR1, putative		SNP_no_LD
6	19286609	19289331	CsaV3_6G034410	BTB/POZ domain-containing protein		SNP_exon_LD
6	19293889	19297208	CsaV3_6G034420	E3 ubiquitin-protein ligase RING1-like		SNP_no_LD
6	19296446	19296852	CsaV3_6G034430	Zinc finger, CCHC-type		No_SNP
6	19299950	19302614	CsaV3_6G034440	Zinc-ribbon domain protein		SNP_exon_LD
6	19301975	19309284	CsaV3_6G034450	chlorophyllide a oxygenase, chloroplastic		SNP_exon_LD
6	19305767	19311329	CsaV3_6G034460	TLC domain-containing protein 2		SNP_exon_LD
6	19312652	19318089	CsaV3_6G034470	filament-like plant protein 3		SNP_exon_LD
6	19345502	19347854	CsaV3_6G034480	photosystem II 22 kDa protein, chloroplastic		SNP_exon_LD
6	19361398	19363556	CsaV3_6G034510	RNA polymerase sigma factor RpoD like		SNP_exon_LD or SNP_no_LD
6	19370774	19372970	CsaV3_6G034520	Adenine nucleotide alpha hydrolases-like superfamily protein		SNP_exon_LD
6	19402649	19410140	CsaV3_6G034530	2-oxoisovalerate dehydrogenase subunit alpha 2 like		No_SNP
6	19410203	19415078	CsaV3_6G034540	Ras-related protein		No_SNP
6	19490099	19491870	CsaV3_6G035540	Flavin-containing monooxygenase		No_SNP
6	19504830	19507863	CsaV3_6G035550	lysM domain-containing GPI-anchored protein 1		No_SNP
6	19511676	19515631	CsaV3_6G035560	Xyloglucan endotransglucosylase/hydrolase		SNP_exon_LD
6	19558377	19560576	CsaV3_6G035580	Patatin-like phospholipase domain protein		No_SNP
6	19568435	19595631	CsaV3_6G035590	small RNA degrading nuclease 5		SNP_no_LD
6	19598352	19602704	CsaV3_6G035600	ribosome maturation protein SBDS		No_SNP
6	19601789	19612004	CsaV3_6G035610	transcriptional corepressor SEUSS		SNP_no_LD
6	20886702	20887491	CsaV3_6G037110	protein FANTASTIC FOUR 2-like	SNP_no_LD
6	20889745	20900964	CsaV3_6G037120	Dynamin family protein	SNP_no_LD
6	20902273	20906277	CsaV3_6G037130	Heat-inducible transcription repressor	SNP_no_LD
6	20910307	20910612	CsaV3_6G037140	myosin-binding protein 1-like	SNP_no_LD
6	20913654	20916586	CsaV3_6G037150	myosin-binding protein 1-like	SNP_no_LD
6	20918884	20920515	CsaV3_6G037160	Non-specific lipid-transfer protein	SNP_no_LD
6	20924084	20925076	CsaV3_6G037170	non-specific lipid-transfer protein-like protein At2g13820	SNP_no_LD
6	20927213	20931668	CsaV3_6G037180	Kelch repeat F-box protein	SNP_no_LD
6	20933830	20934444	CsaV3_6G037200	Flocculation FLO11-like protein	SNP_no_LD
6	20937348	20940049	CsaV3_6G037210	Spindle pole body-associated protein	SNP_no_LD
6	20947201	20954016	CsaV3_6G037230	Copalyl diphosphate synthase	SNP_no_LD
6	20961850	20968501	CsaV3_6G037240	Ribosome recycling factor	SNP_no_LD
6	20969507	20970709	CsaV3_6G037250	Mavicyanin	SNP_no_LD
6	20971520	20973970	CsaV3_6G037260	Outer envelope pore protein 37, chloroplastic	SNP_no_LD
6	20977790	20981211	CsaV3_6G037270	F-box protein	SNP_no_LD
6	20984681	20989363	CsaV3_6G037280	tRNA-2-methylthio-N(6)-dimethylallyladenosine synthase	SNP_no_LD
6	20990656	21000539	CsaV3_6G037290	COP9 signalosome complex subunit 8	SNP_exon_LD
6	21003684	21005303	CsaV3_6G037300	fasciclin-like arabinogalactan protein 19	SNP_no_LD
6	21008610	21015170	CsaV3_6G037310	ABSCISIC ACID-INSENSITIVE 5-like protein 4 isoform X1	SNP_no_LD
6	21017811	21023547	CsaV3_6G037320	Ankyrin repeat family protein	SNP_no_LD
6	21027588	21032185	CsaV3_6G037340	Transmembrane emp24 domain-containing protein	SNP_no_LD
6	21033848	21038573	CsaV3_6G037360	Arginine/serine-rich coiled coil	SNP_no_LD
6	21042541	21043712	CsaV3_6G037370	Vacuolar iron transporter like	SNP_no_LD
6	21045783	21055168	CsaV3_6G037380	protein RETICULATA-RELATED 1, chloroplastic	SNP_no_LD
6	21056116	21059449	CsaV3_6G037390	elongation of fatty acids protein 3-like	SNP_no_LD
6	21075996	21077477	CsaV3_6G037400	elongation of fatty acids protein 3-like	SNP_no_LD
6	21116319	21149474	CsaV3_6G037410	Phosphatidylinositol 4-phosphate 5-kinase	SNP_intron_LD
6	21170321	21174431	CsaV3_6G037450	Alkaline ceramidase	SNP_exon_LD
6	21181685	21184516	CsaV3_6G037460	transcription factor bHLH100	SNP_exon_LD
6	21186053	21189468	CsaV3_6G037470	dnaJ homolog subfamily B member 1	SNP_exon_LD
6	21191179	21204624	CsaV3_6G037480	Glycine cleavage T-protein family	SNP_intron_LD
6	21206032	21208119	CsaV3_6G037490	F-box protein CPR30-like	SNP_no_LD
6	21213301	21215258	CsaV3_6G037500	F-box protein CPR30-like	SNP_no_LD
6	21222635	21230837	CsaV3_6G037510	T-complex 11	No_SNP
6	21232208	21240075	CsaV3_6G037520	Glycosyltransferase	SNP_no_LD
6	21242821	21243605	CsaV3_6G037530	Calcium-binding EF-hand family protein	No_SNP
6	21243862	21254850	CsaV3_6G037540	transcription initiation factor TFIID subunit 6-like	SNP_intron_LD
6	21258629	21260567	CsaV3_6G037560	Glycosyltransferase	SNP_no_LD
6	21262473	21264994	CsaV3_6G037570	protein trichome birefringence-like 42	No_SNP
6	21266008	21267279	CsaV3_6G037580	phospholipase A1-IIgamma	No_SNP
6	21267588	21267943	CsaV3_6G037590	Transmembrane protein	No_SNP
6	21269446	21278143	CsaV3_6G037600	DUF455 domain-containing protein	SNP_no_LD
6	21278927	21283789	CsaV3_6G037610	transcription factor GTE4-like	No_SNP
6	21313227	21313916	CsaV3_6G037650	RING-H2 finger protein ATL40-like	No_SNP
6	21315216	21315935	CsaV3_6G037660	Glucan endo-1,3-beta-glucosidase-like protein 1-like	SNP_no_LD
6	21317419	21318066	CsaV3_6G037670	Late embryogenesis abundant protein	No_SNP
6	21318835	21322793	CsaV3_6G037680	Endoglucanase	SNP_exon_LD or SNP_no_LD
6	21330510	21335877	CsaV3_6G037690	Nodulin MtN21 /EamA-like transporter family protein	SNP_no_LD
6	21340646	21340896	CsaV3_6G037710	Small ubiquitin-related modifier	No_SNP
6	21346682	21349835	CsaV3_6G037720	Glucan endo-1,3-beta-glucosidase 3	No_SNP
6	21355392	21357975	CsaV3_6G037730	clathrin coat assembly protein AP180	No_SNP
6	21361315	21363039	CsaV3_6G037750	U-box domain-containing protein 4	SNP_no_LD
6	21366864	21373332	CsaV3_6G037760	embryo defective 1381	No_SNP
6	21376411	21379611	CsaV3_6G037770	Ubiquitin-protein ligase, putative	No_SNP
6	21385829	21388097	CsaV3_6G037780	1-aminocyclopropane-1-carboxylate oxidase 1	No_SNP
6	21388398	21391747	CsaV3_6G037790	Tyrosine-protein phosphatase	SNP_no_LD
6	21398073	21404596	CsaV3_6G037800	protein argonaute 16	SNP_no_LD
6	21412666	21415452	CsaV3_6G037810	ethylene-responsive transcription factor 3-like	No_SNP
6	21419221	21420496	CsaV3_6G037820	GDSL esterase/lipase	SNP_no_LD
6	21424022	21425770	CsaV3_6G037830	Gdsl esterase/lipase	SNP_no_LD
6	21432521	21436036	CsaV3_6G037850	Dual specificity protein phosphatase, putative	SNP_no_LD
6	21437057	21443838	CsaV3_6G037860	Ribonuclease Z	SNP_exon_LD
6	21445479	21447961	CsaV3_6G037870	Mpv17/PMP22	SNP_exon_LD
6	21453851	21459718	CsaV3_6G037880	Sugar phosphate transporter domain containing protein	SNP_exon_LD
6	21463616	21466526	CsaV3_6G037900	Heat-shock protein Hsp20	SNP_exon_LD
6	21467983	21472350	CsaV3_6G037910	Trichome birefringence-like family	SNP_exon_LD
6	21476372	21486868	CsaV3_6G037920	Receptor-like protein kinase	SNP_no_LD
6	21488722	21491055	CsaV3_6G037930	Polyadenylate-binding protein 1-B-binding protein	No_SNP
6	21494435	21505647	CsaV3_6G037940	Actin-related protein 2/3 complex subunit	No_SNP
6	21506697	21514279	CsaV3_6G037950	Glutamyl-tRNA(Gln) amidotransferase subunit A	No_SNP
6	21518596	21525582	CsaV3_6G037960	Serine/threonine phosphatase	SNP_no_LD
6	21540289	21547176	CsaV3_6G037970	Inter-alpha-trypsin inhibitor heavy chain like	No_SNP
6	21547592	21549343	CsaV3_6G037980	HVA22-like protein	No_SNP
6	21555459	21559080	CsaV3_6G037990	Zinc finger BED domain-containing protein	SNP_no_LD
6	21561117	21568601	CsaV3_6G038000	Protodermal factor 1	SNP_no_LD
6	21570911	21574423	CsaV3_6G038010	Cytochrome P450	SNP_no_LD
6	21572847	21575881	CsaV3_6G038020	HAD-superfamily phosphatase	SNP_no_LD
6	21579579	21581174	CsaV3_6G038030	Xyloglucan endotransglucosylase/hydrolase	SNP_no_LD
6	21585804	21591436	CsaV3_6G038040	Xyloglucan endotransglucosylase/hydrolase	SNP_intron_LD or SNP_no_LD
6	21593994	21594774	CsaV3_6G038050	Xyloglucan endotransglucosylase/hydrolase	SNP_no_LD
6	21603672	21604780	CsaV3_6G038070	transcription factor PAR2-like	SNP_no_LD
6	21605091	21609949	CsaV3_6G038080	Mitogen-activated protein kinase	SNP_no_LD
6	21620827	21628626	CsaV3_6G038090	protein MEI2-like 5	SNP_exon_LD or SNP_no_LD
6	21628211	21631379	CsaV3_6G038100	Ribose-phosphate pyrophosphokinase	SNP_intron_LD or SNP_no_LD
6	21639137	21641686	CsaV3_6G038110	Glycerol-3-phosphate acyltransferase	SNP_exon_LD or SNP_no_LD
6	21648592	21650407	CsaV3_6G038120	Plant basic secretory protein (BSP) family protein	SNP_exon_LD or SNP_no_LD
6	21656887	21661068	CsaV3_6G038130	Amine oxidase	SNP_exon_LD or SNP_no_LD
6	21661851	21664612	CsaV3_6G038140	Amine oxidase	SNP_exon_LD or SNP_no_LD
6	21666955	21670803	CsaV3_6G038150	Amine oxidase	SNP_no_LD
6	21682521	21684899	CsaV3_6G038160	Haloacid dehalogenase-like hydrolase (HAD) superfamily protein	SNP_exon_LD or SNP_no_LD
6	21685054	21690997	CsaV3_6G038170	Lipoxygenase	SNP_intron_LD or SNP_no_LD
6	21704530	21710437	CsaV3_6G038180	Vacuole membrane 1	SNP_exon_LD or SNP_no_LD
6	21718825	21726513	CsaV3_6G038190	protein TIME FOR COFFEE isoform X1	SNP_exon_LD or SNP_no_LD
6	21743582	21749551	CsaV3_6G038210	Sugar transporter, putative	SNP_intron_LD or SNP_no_LD
6	21754287	21756453	CsaV3_6G038220	mavicyanin	SNP_exon_LD or SNP_no_LD
6	21758225	21765625	CsaV3_6G038240	Chloride channel protein	SNP_exon_LD or SNP_intron_LD or SNP_no_LD
6	21769184	21775301	CsaV3_6G038250	Cyclin T1	SNP_exon_LD or SNP_no_LD	SNP_no_LD
6	21780963	21783161	CsaV3_6G038260	Membrane-associated kinase regulator-like protein, putative	SNP_exon_LD or SNP_no_LD	SNP_no_LD
6	21790725	21797792	CsaV3_6G038270	Leucine-rich repeat protein kinase family protein	No_SNP	No_SNP
6	21791781	21792563	CsaV3_6G038280	Glutamate-1-semialdehyde 2,1-aminomutase	No_SNP	No_SNP
6	21798979	21806761	CsaV3_6G038290	Chromatin remodeling factor, putative	No_SNP	No_SNP
6	21807730	21813540	CsaV3_6G038300	protein phosphatase 2C 70 isoform X2	No_SNP	No_SNP
6	21824659	21825851	CsaV3_6G038310	protein FANTASTIC FOUR 3	SNP_exon_LD or SNP_no_LD	SNP_no_LD
6	21834105	21839737	CsaV3_6G038320	mitogen-activated protein kinase kinase kinase NPK1 isoform X2	SNP_exon_LD or SNP_no_LD	SNP_no_LD
6	21840655	21844323	CsaV3_6G038330	peroxisomal adenine nucleotide carrier 1-like	SNP_exon_LD or SNP_no_LD	SNP_no_LD
6	21845165	21847815	CsaV3_6G038340	Glycoprotein membrane GPI-anchored	SNP_exon_LD or SNP_no_LD	SNP_no_LD
6	21847648	21850501	CsaV3_6G038350	Late embryogenesis abundant (LEA) hydroxyproline-rich glycoprotein family	SNP_intron_LD or SNP_no_LD	SNP_no_LD
6	21853203	21858180	CsaV3_6G038360	Rho GTPase-activating protein	SNP_exon_LD or SNP_intron_LD or SNP_no_LD	SNP_no_LD
6	21859648	21860436	CsaV3_6G038370	protein FANTASTIC FOUR 3	SNP_exon_LD or SNP_no_LD	SNP_no_LD
6	21862364	21868309	CsaV3_6G038380	Heterogeneous nuclear ribonucleoprotein like	SNP_exon_LD or SNP_no_LD	SNP_no_LD
6	21868898	21871667	CsaV3_6G038390	DNA polymerase epsilon subunit 3	SNP_exon_LD or SNP_no_LD	SNP_no_LD
6	21873435	21875955	CsaV3_6G038400	Pollen Ole e 1 allergen and extensin family protein	SNP_exon_LD or SNP_no_LD	SNP_exon_LD
6	21879676	21880864	CsaV3_6G038410	NAC domain-containing protein 90	SNP_exon_LD	SNP_exon_LD
6	21885499	21890657	CsaV3_6G038420	Vesicle-associated membrane protein, putative	SNP_intron_LD or SNP_no_LD	SNP_no_LD
6	21894285	21896472	CsaV3_6G038430	F-box family protein, putative	SNP_exon_LD	SNP_exon_LD
6	21904742	21907866	CsaV3_6G038440	Golgin family A protein	SNP_no_LD	SNP_exon_LD
6	21908620	21909900	CsaV3_6G038460	NAC domain-containing protein 40	SNP_no_LD	SNP_exon_LD
6	21910675	21914646	CsaV3_6G038470	Peptidyl-prolyl cis-trans isomerase G	SNP_no_LD	SNP_exon_LD
6	21920844	21921726	CsaV3_6G038480	E3 ubiquitin-protein ligase	No_SNP	No_SNP
6	21927728	21928525	CsaV3_6G038490	Ccr4-associated factor, putative	No_SNP	No_SNP
6	21929499	21930773	CsaV3_6G038500	Family with sequence similarity 210, member B	SNP_exon_LD or SNP_no_LD	SNP_no_LD
6	21931322	21938459	CsaV3_6G038510	Transcription factor	SNP_exon_LD or SNP_no_LD	SNP_no_LD
6	21939003	21939630	CsaV3_6G038520	Aspartyl/glutamyl-tRNA (Asn/Gln) amidotransferase subunit B	SNP_exon_LD or SNP_no_LD	SNP_no_LD
6	21942858	21944491	CsaV3_6G038530	NDR1/HIN1-like protein 12	SNP_exon_LD or SNP_no_LD	SNP_exon_LD
6	21947337	21950791	CsaV3_6G038540	Late embryogenesis abundant protein	SNP_exon_LD or SNP_no_LD	SNP_no_LD
6	21952631	21959117	CsaV3_6G038550	Serine/threonine protein kinase	SNP_exon_LD or SNP_no_LD	SNP_no_LD
6	21978294	21983356	CsaV3_6G038560	BEL1-like homeodomain protein 1	SNP_exon_LD or SNP_no_LD	SNP_no_LD
6	21988228	21989880	CsaV3_6G038570	RING-type E3 ubiquitin transferase	No_SNP	No_SNP
6	22002829	22005211	CsaV3_6G038580	protein FAF-like, chloroplastic	SNP_no_LD	SNP_no_LD
6	22007783	22021925	CsaV3_6G038590	Serine/threonine-protein phosphatase	SNP_exon_LD or SNP_no_LD	SNP_intron_LD
6	22028636	22032820	CsaV3_6G038610	CSL zinc finger protein	SNP_exon_LD or SNP_no_LD	SNP_no_LD
6	22035820	22039713	CsaV3_6G038620	Kinase family protein	No_SNP	No_SNP
6	22044815	22049413	CsaV3_6G038630	Ubiquitin carboxyl-terminal hydrolase	No_SNP	No_SNP
6	22051610	22062340	CsaV3_6G038640	Ubiquitin carboxyl-terminal hydrolase, putative	SNP_intron_LD or SNP_no_LD	SNP_no_LD
6	22072906	22079942	CsaV3_6G038650	YABBY protein	SNP_no_LD	SNP_no_LD
6	22087635	22100087	CsaV3_6G038660	Replication factor C subunit 1	SNP_no_LD	SNP_no_LD
6	22102283	22106679	CsaV3_6G038670	Dr1-associated corepressor like	SNP_exon_LD or SNP_no_LD	SNP_no_LD
6	22111294	22143874	CsaV3_6G038680	Nuclear control of ATP synthase 2	SNP_intron_LD or SNP_no_LD	SNP_no_LD
6	22146092	22158162	CsaV3_6G038690	Cysteine desulfurase	SNP_intron_LD or SNP_no_LD
6	22159945	22161838	CsaV3_6G038700	Nuclear transcription factor Y subunit C-4, putative	No_SNP
6	22161949	22165183	CsaV3_6G038710	Cyclin	No_SNP
6	22166095	22166805	CsaV3_6G038720	Molybdopterin synthase catalytic subunit	No_SNP
6	22168654	22180142	CsaV3_6G038740	Pectinesterase	SNP_no_LD
6	22183797	22185965	CsaV3_6G038750	Pectinesterase	SNP_no_LD
6	22186575	22193505	CsaV3_6G038760	Transferase, transferring glycosyl groups, putative	SNP_no_LD
6	22192669	22193168	CsaV3_6G038770	pentatricopeptide repeat-containing protein At4g14170-like	No_SNP
6	22197775	22202408	CsaV3_6G038780	blue copper protein-like	No_SNP
6	22206226	22237931	CsaV3_6G038790	Proteasome-associated ECM29	No_SNP
6	22239181	22245150	CsaV3_6G038800	Axoneme-associated protein MST101(2) protein	SNP_intron_LD
6	22245869	22252402	CsaV3_6G038810	Hydroxymethylglutaryl-CoA lyase	No_SNP
6	22262187	22263773	CsaV3_6G038830	protein N-lysine methyltransferase METTL21A	No_SNP
6	22264474	22268705	CsaV3_6G038840	Crossover junction endodeoxyribonuclease, putative	No_SNP
6	22270397	22271932	CsaV3_6G038850	Estrogen receptor beta-1 like	SNP_no_LD
6	22272723	22278016	CsaV3_6G038860	F-box protein	No_SNP
6	22286305	22292186	CsaV3_6G038870	pre-rRNA-processing protein las1	No_SNP
6	22293365	22295958	CsaV3_6G038880	Pentatricopeptide repeat	SNP_no_LD
6	22298118	22306098	CsaV3_6G038890	dihydropyrimidinase	SNP_no_LD
6	22304880	22306865	CsaV3_6G038900	RPM1-interacting protein 4 (RIN4) family protein, putative	SNP_no_LD
6	22310723	22314498	CsaV3_6G038920	Calcium dependent protein kinase	No_SNP
6	22315658	22321128	CsaV3_6G038930	Peptidyl-prolyl cis-trans isomerase	No_SNP
6	22324952	22336437	CsaV3_6G038940	E3 ubiquitin-protein ligase KEG-like	No_SNP
6	22337191	22344565	CsaV3_6G038950	protein CLT1, chloroplastic	No_SNP
6	22347045	22349309	CsaV3_6G038970	Phospholipase A2 family protein	No_SNP
6	22349920	22353867	CsaV3_6G038980	Hydroxyproline O-arabinosyltransferase	SNP_no_LD
6	22359171	22361126	CsaV3_6G038990	ABC transporter G family member 23	No_SNP
6	22363926	22367461	CsaV3_6G039010	Zinc finger, RING-type	No_SNP
6	22367804	22373745	CsaV3_6G039020	Ankyrin repeat-containing protein	SNP_no_LD
6	22374067	22379539	CsaV3_6G039030	protein LATERAL ROOT PRIMORDIUM 1-like isoform X1	No_SNP
6	22397053	22405068	CsaV3_6G039040	Homeobox-DDT domain protein	SNP_no_LD
6	22412176	22421594	CsaV3_6G039050	Regulator of chromosome condensation (RCC1) family with FYVE zinc finger domain	SNP_no_LD
6	22422673	22424754	CsaV3_6G039060	Pentatricopeptide repeat-containing protein	SNP_no_LD
6	22425844	22427850	CsaV3_6G039080	reactive oxygen species modulator 1	No_SNP
6	22429142	22434614	CsaV3_6G039090	Serine--glyoxylate aminotransferase	SNP_intron_LD
6	22435788	22455677	CsaV3_6G039100	Chromodomain-helicase-DNA-binding protein 1	SNP_exon_LD
6	22458844	22463720	CsaV3_6G039110	Mitochondrial carrier protein	No_SNP
6	22464814	22476095	CsaV3_6G039120	Mg-protoporphyrin IX chelatase	SNP_exon_LD
6	22478015	22480235	CsaV3_6G039130	Ubiquitin-conjugating enzyme E2	No_SNP
6	22480415	22485640	CsaV3_6G039140	Phosphotransferase	No_SNP
6	22493296	22496922	CsaV3_6G039150	Saccharopine dehydrogenase	No_SNP
6	22497020	22497767	CsaV3_6G039160	Saccharopine dehydrogenase	No_SNP
6	22500281	22510823	CsaV3_6G039170	DNAJ heat shock N-terminal domain-containing protein	SNP_exon_LD
6	22518366	22523102	CsaV3_6G039190	protein RETICULATA-RELATED 4, chloroplastic-like	No_SNP
6	22524195	22529807	CsaV3_6G039200	ABC transporter G family member	SNP_no_LD
6	22531382	22537113	CsaV3_6G039210	ABC transporter G family member 15-like	SNP_no_LD
6	22544672	22559947	CsaV3_6G039220	Polygalacturonase	No_SNP
6	22551595	22552516	CsaV3_6G039240	cinnamoyl-CoA reductase 1-like	No_SNP
6	22554225	22556359	CsaV3_6G039250	Protein arginine methyltransferase NDUFAF7	No_SNP
6	22558168	22559501	CsaV3_6G039260	Polygalacturonase	No_SNP
6	22564731	22566939	CsaV3_6G039270	Protein arginine methyltransferase NDUFAF7	SNP_no_LD
6	22568250	22569285	CsaV3_6G039280	cinnamoyl-CoA reductase 1-like	No_SNP
6	22574878	22580954	CsaV3_6G039290	cinnamoyl-CoA reductase 1-like	SNP_no_LD
6	22581003	22582537	CsaV3_6G039300	cinnamoyl-CoA reductase 1-like	No_SNP
6	22585915	22588428	CsaV3_6G039310	cinnamoyl-CoA reductase 1-like	SNP_no_LD
6	22590843	22593522	CsaV3_6G039320	centrosomal protein of 83 kDa isoform X1	SNP_no_LD
6	22600169	22605292	CsaV3_6G039330	Calcium-dependent protein kinase	No_SNP
6	22606016	22606692	CsaV3_6G039340	Protoheme IX farnesyltransferase	No_SNP
6	22607749	22610558	CsaV3_6G039350	Nuclear transcription factor Y subunit A	No_SNP
6	22617132	22618698	CsaV3_6G039360	Protamine P1 family protein	No_SNP
6	22624971	22627263	CsaV3_6G039370	Transmembrane protein, putative	SNP_no_LD
6	22627603	22635385	CsaV3_6G039380	Stellacyanin	SNP_no_LD
6	22634988	22637795	CsaV3_6G039390	cell number regulator 8	SNP_no_LD
6	22638132	22639524	CsaV3_6G039400	DNA-binding protein S1FA	SNP_intron_LD
6	22639940	22640666	CsaV3_6G039410	Peroxidase	SNP_no_LD
6	22648905	22652594	CsaV3_6G039430	protein indeterminate-domain 9	SNP_no_LD
6	22653566	22659004	CsaV3_6G039440	DnaJ protein like	SNP_exon_LD
6	22659545	22661199	CsaV3_6G039450	fasciclin-like arabinogalactan protein 11	SNP_no_LD
6	22661867	22663351	CsaV3_6G039460	Methyltransferase type 11	SNP_no_LD
6	22666172	22668482	CsaV3_6G039470	Serine/threonine protein kinase	SNP_exon_LD
6	22669931	22673002	CsaV3_6G039490	serine/threonine-protein kinase-like protein CCR1	SNP_exon_LD
6	22678455	22680351	CsaV3_6G039500	Aquaporin	SNP_no_LD
6	22680884	22689507	CsaV3_6G039510	Ecotropic viral integration site 5 protein like	SNP_exon_LD
6	22687696	22689507	CsaV3_6G039520	Aquaporin	SNP_exon_LD
6	22698135	22699943	CsaV3_6G039530	Aquaporin	SNP_no_LD
6	22701550	22703370	CsaV3_6G039540	Aquaporin PIP2	SNP_no_LD
6	22706112	22707760	CsaV3_6G039550	Aquaporin	SNP_no_LD
6	22719333	22720833	CsaV3_6G039570	60S ribosomal protein L12	No_SNP
6	22721654	22723996	CsaV3_6G039580	Cyclic nucleotide-gated channel	No_SNP
6	22724202	22726999	CsaV3_6G039590	cyclic nucleotide-gated channel 15	SNP_no_LD
6	22736575	22741408	CsaV3_6G039600	Cytokinin riboside 5'-monophosphate phosphoribohydrolase	No_SNP
6	22743880	22746911	CsaV3_6G039610	Laccase	No_SNP
6	22760384	22764345	CsaV3_6G039630	Auxin response factor	SNP_no_LD
6	22768359	22771778	CsaV3_6G039640	CASP-like protein	SNP_no_LD
6	22782213	22790603	CsaV3_6G039650	Divalent metal cation transporter MntH 2	SNP_no_LD
6	22800389	22803793	CsaV3_6G039660	Phenylalanine ammonia-lyase	SNP_no_LD
6	22809979	22812478	CsaV3_6G039670	Phenylalanine ammonia-lyase	SNP_no_LD
6	22815013	22817701	CsaV3_6G039680	Phenylalanine ammonia-lyase	SNP_no_LD
6	22819209	22821784	CsaV3_6G039690	Phenylalanine ammonia-lyase	SNP_no_LD
6	22823980	22826542	CsaV3_6G039700	Phenylalanine ammonia-lyase	SNP_no_LD
6	22827837	22830468	CsaV3_6G039710	Phenylalanine ammonia-lyase	SNP_no_LD
6	22831929	22834362	CsaV3_6G039720	Phenylalanine ammonia-lyase	SNP_no_LD
6	22836114	22840280	CsaV3_6G039730	Isocitrate dehydrogenase [NAD] subunit, mitochondrial	SNP_no_LD
6	22842393	22843781	CsaV3_6G039740	Transmembrane protein	No_SNP
6	22855211	22865303	CsaV3_6G039760	Telomere repeat-binding protein 4	SNP_no_LD
6	22866067	22877306	CsaV3_6G039780	ABC transporter G family-like protein	SNP_no_LD
6	22877386	22886037	CsaV3_6G039800	Protein kinase	SNP_no_LD
6	22891598	22898122	CsaV3_6G039810	Otu domain-containing protein	SNP_no_LD
6	22896867	22897490	CsaV3_6G039820	Transcription factor like	SNP_no_LD
6	22899100	22904652	CsaV3_6G039830	RNA polymerase sigma factor	SNP_exon_LD
6	22906486	22906960	CsaV3_6G039840	DEVIL-like protein	SNP_no_LD
6	22912639	22919528	CsaV3_6G039850	cell division cycle 48	SNP_no_LD
6	22921007	22924966	CsaV3_6G039860	transcription initiation factor TFIID subunit 8-like	SNP_no_LD
6	22925994	22929140	CsaV3_6G039870	thylakoid lumenal 15.0 kDa protein 2, chloroplastic	SNP_no_LD
6	22927753	22928310	CsaV3_6G039880	Auxin-responsive protein	SNP_no_LD
6	22930597	22931990	CsaV3_6G039890	Acylphosphatase	SNP_no_LD
6	22939922	22942204	CsaV3_6G039900	Heavy metal-associated isoprenylated plant protein	SNP_no_LD
6	22951044	22951839	CsaV3_6G039920	Thioredoxin, putative	SNP_no_LD
6	22952859	22961278	CsaV3_6G039930	E3 ubiquitin-protein ligase RFWD3	SNP_no_LD
6	22962146	22964222	CsaV3_6G039940	S-adenosylmethionine synthase	SNP_no_LD
6	22965633	22969287	CsaV3_6G039950	DUF4079 domain-containing protein	SNP_no_LD
6	22969555	22978440	CsaV3_6G039960	5'-AMP-activated kinase-like protein, putative	SNP_no_LD
6	22981615	22983518	CsaV3_6G039970	zinc finger protein 593	SNP_no_LD
6	22984260	22990443	CsaV3_6G039980	Histidine--trna ligase	SNP_no_LD
6	22991074	22994856	CsaV3_6G039990	alpha carbonic anhydrase 7-like	SNP_no_LD
6	23007604	23011325	CsaV3_6G040000	Pectate lyase	SNP_no_LD
6	23133565	23166685	CsaV3_6G040160	protein SHOOT GRAVITROPISM 6	SNP_no_LD
6	23167433	23169481	CsaV3_6G040170	Glycosyltransferase	SNP_no_LD
6	23173773	23180857	CsaV3_6G040180	Cytochrome P450	SNP_no_LD
6	23182726	23188308	CsaV3_6G040190	aspartic proteinase-like protein 2	SNP_no_LD
6	23190196	23194143	CsaV3_6G040200	Threonine dehydratase	SNP_no_LD
6	23195757	23199336	CsaV3_6G040210	Threonine dehydratase	SNP_no_LD
6	23208561	23208898	CsaV3_6G040220	Threonine dehydratase	SNP_no_LD
6	23213736	23218316	CsaV3_6G040230	Threonine dehydratase	SNP_no_LD
6	23225946	23232224	CsaV3_6G040240	Threonine dehydratase	SNP_no_LD
6	23233076	23236157	CsaV3_6G040250	Gdsl esterase/lipase	SNP_no_LD
6	23236567	23239881	CsaV3_6G040260	pentatricopeptide repeat-containing protein At5g03800	SNP_no_LD
6	23240221	23240701	CsaV3_6G040270	Beta-galactosidase	SNP_no_LD
6	23244775	23247939	CsaV3_6G040280	Exostosin family protein	SNP_no_LD
6	23255539	23261401	CsaV3_6G040290	Sulfite exporter TauE/SafE family protein	SNP_no_LD
6	23258912	23262855	CsaV3_6G040300	Protein kinase	SNP_no_LD
6	23264027	23265896	CsaV3_6G040310	60S ribosomal protein L24	SNP_no_LD
6	23270808	23273299	CsaV3_6G040320	homeobox-leucine zipper protein ATHB-22-like	SNP_no_LD
6	23276261	23286280	CsaV3_6G040330	Pyruvate kinase	SNP_no_LD
6	23289321	23296682	CsaV3_6G040340	Pyruvate kinase	SNP_no_LD
6	23301473	23307743	CsaV3_6G040350	3-deoxy-D-manno-octulosonic-acid transferase	SNP_no_LD
6	23307771	23310676	CsaV3_6G040360	NLI interacting factor-like phosphatase	SNP_no_LD
6	23330260	23337836	CsaV3_6G040370	glucomannan 4-beta-mannosyltransferase 9-like	SNP_no_LD
6	23343755	23349339	CsaV3_6G040380	glucomannan 4-beta-mannosyltransferase 9-like	SNP_no_LD
6	23354450	23359205	CsaV3_6G040390	Enolase	SNP_no_LD
6	23360549	23363939	CsaV3_6G040400	splicing factor U2af small subunit B-like	SNP_no_LD
6	23365660	23382912	CsaV3_6G040410	Transcriptional activator demeter	SNP_no_LD
6	23385586	23394777	CsaV3_6G040420	serine/threonine-protein kinase CTR1-like	SNP_no_LD
6	23397364	23400071	CsaV3_6G040430	Fructose-bisphosphate aldolase	SNP_no_LD
6	23400570	23403132	CsaV3_6G040440	ethylene-responsive transcription factor ERF024	SNP_no_LD
6	23407890	23411113	CsaV3_6G040450	Histone-lysine N-methyltransferase SETD1B-like protein	SNP_no_LD
6	23421232	23423872	CsaV3_6G040460	RAB6-interacting golgin	SNP_no_LD
6	23428300	23436821	CsaV3_6G040470	Pleiotropic drug resistance protein	SNP_no_LD
6	23442809	23445532	CsaV3_6G040490	BUD31-like protein	SNP_no_LD
6	23445786	23451009	CsaV3_6G040500	serine/threonine-protein kinase D6PK	SNP_no_LD
6	23459722	23463280	CsaV3_6G040510	Monodehydroascorbate reductase	SNP_no_LD
6	23463817	23466548	CsaV3_6G040520	60S acidic ribosomal protein P2-like	SNP_no_LD
6	23467605	23468778	CsaV3_6G040530	60s acidic ribosomal protein-like protein	SNP_no_LD
6	23474262	23478629	CsaV3_6G040540	IQ domain-containing protein IQM3-like	SNP_no_LD
6	23476720	23482292	CsaV3_6G040550	subtilisin-like protease SBT4.15	SNP_no_LD
6	23485441	23488339	CsaV3_6G040560	GDSL esterase/lipase At5g03610-like	SNP_no_LD
6	23489258	23491714	CsaV3_6G040570	GDSL esterase/lipase At5g03610-like	SNP_no_LD
6	23497783	23505300	CsaV3_6G040580	GDSL esterase/lipase At5g03610-like	SNP_no_LD
6	23506154	23506465	CsaV3_6G040590	peptidoglycan-binding LysM domain-containing protein	SNP_no_LD
6	23507778	23511722	CsaV3_6G040600	Inosine/uridine-preferring nucleoside hydrolase	SNP_no_LD
6	23514692	23520942	CsaV3_6G040610	transcription initiation factor TFIID subunit 12	SNP_no_LD
6	23523782	23525857	CsaV3_6G040620	Zinc finger A20 and AN1 domain stress-associated protein	SNP_no_LD
6	23529181	23534318	CsaV3_6G040630	Purple acid phosphatase	SNP_no_LD
6	23541336	23544270	CsaV3_6G040640	protein TERMINAL FLOWER 1-like	SNP_no_LD
6	23547480	23550159	CsaV3_6G040650	F-box/LRR-repeat protein	SNP_no_LD
6	23553469	23554235	CsaV3_6G040660	Transmembrane 9 superfamily member	SNP_no_LD
6	23556853	23563292	CsaV3_6G040670	Cell division protein ftsZ, putative	SNP_no_LD
6	23565015	23566008	CsaV3_6G040680	Protein bic1	SNP_no_LD
6	23581204	23582329	CsaV3_6G040690	DUF4228 domain-containing protein	No_SNP
6	23582502	23587831	CsaV3_6G040700	cytochrome b-c1 complex subunit 9-like	SNP_no_LD
6	23590527	23592492	CsaV3_6G040710	Calcium/calmodulin-dependent protein kinase	SNP_no_LD
6	23597564	23603298	CsaV3_6G040720	Signal recognition particle protein	SNP_no_LD
6	23603504	23605375	CsaV3_6G040730	Pentatricopeptide repeat-containing protein	SNP_no_LD
6	23605697	23607565	CsaV3_6G040740	Small nuclear ribonucleoprotein G, putative	SNP_no_LD
6	23612003	23620132	CsaV3_6G040750	chaperone protein dnaJ-related	SNP_no_LD
6	23612218	23612775	CsaV3_6G040760	Auxin-responsive protein	SNP_no_LD
6	26373287	26375739	CsaV3_6G044570	transcription factor bHLH18-like	No_SNP
6	26382822	26384588	CsaV3_6G044580	transcription factor bHLH25-like	SNP_no_LD
6	26388096	26390112	CsaV3_6G044600	COMPASS-like H3K4 histone methylase component WDR5A	No_SNP
6	26391781	26399772	CsaV3_6G044610	Kinesin-like protein	SNP_no_LD
6	26403735	26413849	CsaV3_6G044620	Starch synthase	SNP_no_LD
6	26415315	26419277	CsaV3_6G044630	protein SPT2 homolog	SNP_no_LD
6	26421724	26425148	CsaV3_6G044640	Phosphoenolpyruvate carboxykinase (ATP)	SNP_no_LD
6	26431534	26436523	CsaV3_6G044650	tRNA-dihydrouridine synthase	SNP_no_LD
6	26438365	26442911	CsaV3_6G044660	protein RMD5 homolog A	SNP_no_LD
6	26445978	26449989	CsaV3_6G044670	Zinc finger C3HC4-type RING finger family protein	SNP_no_LD
6	26460906	26467228	CsaV3_6G044680	Auxin-responsive protein	SNP_no_LD
6	26472637	26474643	CsaV3_6G044700	Hydroxyproline-rich glycoprotein family protein	No_SNP
6	26482248	26485210	CsaV3_6G044720	Homeodomain-like superfamily protein, putative	No_SNP
6	26482248	26487052	CsaV3_6G044730	Transcription factor bhlh93	No_SNP
6	26496908	26500373	CsaV3_6G044740	Beta-D-xylosidase	No_SNP
6	26500466	26506488	CsaV3_6G044750	protein BRICK 1	No_SNP
6	26502014	26504362	CsaV3_6G044780	ABC transporter G family member 17-like	No_SNP
6	26507606	26512582	CsaV3_6G044790	Serine hydroxymethyltransferase	SNP_no_LD
6	26516592	26517755	CsaV3_6G044800	DNA polymerase zeta catalytic subunit like	No_SNP
6	26520126	26524096	CsaV3_6G044810	MADS-box transcription factor	No_SNP
6	26531028	26534620	CsaV3_6G044820	Rhamnogalacturonate lyase family protein	No_SNP
6	26534763	26537567	CsaV3_6G044830	Alcohol dehydrogenase, putative	No_SNP
6	26539889	26544449	CsaV3_6G044840	Elongator complex protein 4	No_SNP
6	26547288	26549704	CsaV3_6G044850	dof zinc finger protein DOF5.7	No_SNP
6	26551837	26563175	CsaV3_6G044860	Methylmalonate-semialdehyde dehydrogenase, putative	SNP_intron_LD
6	26564104	26565510	CsaV3_6G044870	UDP-glycosyltransferase 91A1-like	No_SNP
6	26570410	26572475	CsaV3_6G044880	UDP-glycosyltransferase 91A1-like	SNP_exon_LD
6	26575058	26576466	CsaV3_6G044890	UDP-glycosyltransferase 91A1-like	No_SNP
6	26581163	26582319	CsaV3_6G044900	UDP-glycosyltransferase	No_SNP
6	26584159	26586267	CsaV3_6G044910	UDP-glycosyltransferase 91A1-like	SNP_no_LD
6	26587804	26588439	CsaV3_6G044920	UDP-glycosyltransferase	No_SNP
6	26589240	26592031	CsaV3_6G044930	UDP-glycosyltransferase 91A1-like	SNP_no_LD
6	26595637	26600065	CsaV3_6G044940	Transcription initiation factor TFIID subunit 8	No_SNP
6	26600834	26606553	CsaV3_6G044950	Protein kinase domain	No_SNP
6	26604779	26605841	CsaV3_6G044960	protein SKIP34	No_SNP
6	26606948	26608957	CsaV3_6G044970	nicotinamidase 1	No_SNP
6	26609167	26612337	CsaV3_6G044980	Ribosomal RNA small subunit methyltransferase A	No_SNP
6	26615868	26620520	CsaV3_6G044990	basic helix-loop-helix (bHLH) DNA-binding superfamily protein	No_SNP
6	26616976	26625164	CsaV3_6G045000	O-fucosyltransferase family protein	No_SNP
6	26630513	26634616	CsaV3_6G045010	MADS-box protein SVP-like	No_SNP
6	26642656	26660047	CsaV3_6G045040	Kinesin-like protein	SNP_intron_LD
6	26660983	26669635	CsaV3_6G045050	Gpi ethanolamine phosphate transferase 2	SNP_no_LD
6	26669920	26671092	CsaV3_6G045060	Chaperone DnaJ-domain protein	No_SNP
6	26672336	26673833	CsaV3_6G045070	transcription factor bHLH131-like	No_SNP
6	26676160	26678485	CsaV3_6G045090	Thymidylate synthase	No_SNP
6	26683510	26685948	CsaV3_6G045100	Mitochondrial carrier protein	No_SNP
6	26687182	26693547	CsaV3_6G045110	Pesticidal crystal cry8Ba protein	No_SNP
6	26701732	26703840	CsaV3_6G045120	cyclin-D4-1-like isoform X1	No_SNP
6	26707957	26709752	CsaV3_6G045130	Cysteine proteinase	No_SNP
6	26710896	26715981	CsaV3_6G045140	Zinc finger homeodomain protein 1	SNP_intron_LD
6	26725973	26731624	CsaV3_6G045150	GLABRA2 expression modulator-like	No_SNP
6	26739918	26742261	CsaV3_6G045170	Protein DETOXIFICATION	No_SNP
6	26744601	26756940	CsaV3_6G045180	Protein DETOXIFICATION	SNP_no_LD
6	26757434	26758729	CsaV3_6G045190	Ring finger protein, putative	SNP_no_LD
6	26762575	26763689	CsaV3_6G045200	protein MIZU-KUSSEI 1	No_SNP
6	26767382	26771827	CsaV3_6G045210	Glucan 1,3-beta-glucosidase	No_SNP
6	26772192	26775053	CsaV3_6G045220	RING-H2 finger protein	No_SNP
6	26787699	26789026	CsaV3_6G045240	homeobox-leucine zipper protein ATHB-6-like	No_SNP
6	26802730	26812146	CsaV3_6G045250	LMBR1 domain-containing protein 2 homolog A	SNP_exon_LD
6	26819227	26822605	CsaV3_6G045260	Protein kinase	SNP_no_LD
6	26825362	26827395	CsaV3_6G045270	40S ribosomal protein S6	SNP_exon_LD
6	26827979	26835379	CsaV3_6G045280	tRNA (Cytosine(34)-C(5))-methyltransferase	SNP_exon_LD
6	26836456	26838784	CsaV3_6G045290	Ras-related protein like	SNP_exon_LD
6	26840339	26844444	CsaV3_6G045300	Polyadenylate-binding protein 2	SNP_exon_LD
6	26846199	26849457	CsaV3_6G045310	Phospho-2-dehydro-3-deoxyheptonate aldolase	SNP_exon_LD
6	26856063	26857916	CsaV3_6G045320	Transmembrane protein	SNP_exon_LD
6	26862160	26862633	CsaV3_6G045330	EPIDERMAL PATTERNING FACTOR-like protein 1	No_SNP
6	26864779	26867289	CsaV3_6G045340	Haloacid dehalogenase-like hydrolase domain-containing protein	SNP_exon_LD
6	26868506	26870435	CsaV3_6G045350	Glycosyltransferase	SNP_exon_LD
6	26872219	26874207	CsaV3_6G045360	Monoacylglycerol lipase ABHD6	SNP_exon_LD
6	26881169	26883253	CsaV3_6G045380	protein SENSITIVE TO PROTON RHIZOTOXICITY 1-like	SNP_exon_LD
6	26892224	26893708	CsaV3_6G045400	MYB transcription factor	SNP_no_LD
6	26902498	26906483	CsaV3_6G045410	Mitochondrial carrier protein	SNP_no_LD
6	26908731	26911010	CsaV3_6G045420	Ras-related protein	SNP_no_LD
6	26911784	26915006	CsaV3_6G045430	UDP-galactose transporter	No_SNP
6	26916682	26923249	CsaV3_6G045440	Asparagine synthetase, putative	SNP_exon_LD
6	26923224	26925814	CsaV3_6G045450	Alpha-ketoglutarate-dependent dioxygenase alkB-like protein 2	No_SNP
6	26930038	26931288	CsaV3_6G045460	C2 domain containing protein	No_SNP
6	26934674	26941430	CsaV3_6G045470	Tetratricopeptide repeat protein 1	SNP_no_LD
6	26934674	26941640	CsaV3_6G045480	Xyloglucan galactosyltransferase KATAMARI1-like protein	SNP_no_LD
6	26943613	26947266	CsaV3_6G045490	Cell wall integrity/stress response component-like protein	No_SNP
6	26950656	26954198	CsaV3_6G045500	Major facilitator superfamily protein	No_SNP
6	26953771	26959570	CsaV3_6G045510	BZIP transcription factor	SNP_exon_LD
6	26964133	26967759	CsaV3_6G045520	VQ motif-containing protein	No_SNP
6	26974669	26977960	CsaV3_6G045530	protein SCO1 homolog 2, mitochondrial	SNP_no_LD
6	26978652	26980702	CsaV3_6G045540	lipoxygenase homology domain-containing protein 1	SNP_no_LD
6	26982028	26983200	CsaV3_6G045550	lipoxygenase homology domain-containing protein 1-like	SNP_no_LD
6	26988634	26991040	CsaV3_6G045560	Trehalose 6-phosphate phosphatase	No_SNP
6	27003092	27006059	CsaV3_6G045580	ethylene-responsive transcription factor ERF060	SNP_exon_LD
6	27011493	27014922	CsaV3_6G045590	DNA-directed RNA polymerase subunit beta	SNP_no_LD
6	27015595	27019514	CsaV3_6G045600	type I inositol polyphosphate 5-phosphatase 5-like	No_SNP
6	27020542	27023870	CsaV3_6G045610	2,3-bisphosphoglycerate-dependent phosphoglycerate mutase	No_SNP
6	27028169	27033956	CsaV3_6G045630	Inositol-3-phosphate synthase 1	SNP_no_LD
6	27036934	27038126	CsaV3_6G045640	protein NEN4 isoform X1	No_SNP
6	27039658	27040821	CsaV3_6G045650	trafficking protein particle complex subunit 12	SNP_no_LD
6	27042769	27043655	CsaV3_6G045660	Beta-1,3-N-Acetylglucosaminyltransferase family protein, putative	No_SNP
6	27044717	27047387	CsaV3_6G045670	L-ascorbate oxidase	SNP_exon_LD
6	27049296	27053814	CsaV3_6G045680	Peptidylprolyl isomerase	SNP_exon_LD
6	27051542	27053883	CsaV3_6G045690	Heavy metal-associated isoprenylated plant protein	SNP_exon_LD
6	27057390	27061917	CsaV3_6G045700	Aspartic proteinase-like protein 1	No_SNP
6	27062677	27072859	CsaV3_6G045710	U-box domain-containing protein	SNP_no_LD
6	27074269	27082591	CsaV3_6G045720	MICOS complex subunit mic60 like	No_SNP
6	27083722	27087579	CsaV3_6G045730	Short-chain dehydrogenase/reductase	SNP_no_LD
6	27096949	27099638	CsaV3_6G045750	E3 ubiquitin-protein ligase rha2a	SNP_no_LD
6	27104140	27109363	CsaV3_6G045770	Zinc finger protein	SNP_no_LD
6	27110069	27112275	CsaV3_6G045780	prostatic spermine-binding protein isoform X1	SNP_no_LD
6	27114948	27119110	CsaV3_6G045790	gamma-glutamyltranspeptidase 1-like	SNP_no_LD
6	27121108	27124063	CsaV3_6G045820	Translation initiation factor	SNP_exon_LD
6	27123648	27126382	CsaV3_6G045830	pentatricopeptide repeat-containing protein At4g39620, chloroplastic	No_SNP
6	27127202	27129738	CsaV3_6G045840	Cytochrome p450	No_SNP
6	27129963	27131027	CsaV3_6G045850	Cytochrome p450	No_SNP
6	27134713	27137752	CsaV3_6G045860	Cytochrome p450	No_SNP
6	27139646	27142430	CsaV3_6G045870	Cytochrome p450	No_SNP
6	27142906	27144883	CsaV3_6G045880	cytochrome P450 CYP736A12-like	No_SNP
6	27149033	27152469	CsaV3_6G045890	Cytochrome P450-like protein	SNP_no_LD
6	27156576	27157187	CsaV3_6G045900	Cytochrome p450	No_SNP
6	27162625	27169113	CsaV3_6G045910	Cytochrome P450	SNP_no_LD
6	27166851	27168806	CsaV3_6G045920	Pentatricopeptide repeat	No_SNP
6	27169292	27176122	CsaV3_6G045930	Receptor protein kinase, putative	SNP_no_LD
6	27178739	27191821	CsaV3_6G045940	ABC-1 domain-containing protein	SNP_exon_LD
6	27196910	27200942	CsaV3_6G045960	protein CPR-5-like	SNP_no_LD
6	27201410	27205065	CsaV3_6G045970	ATP/GTP binding protein	SNP_no_LD
6	27211402	27215408	CsaV3_6G045980	BES1/BZR1 protein	SNP_no_LD
6	27222812	27224349	CsaV3_6G045990	UDP-glycosyltransferase 72E1	SNP_no_LD
6	27226701	27230710	CsaV3_6G046000	glycerophosphodiester phosphodiesterase GDPDL6-like	SNP_no_LD
6	27231979	27239010	CsaV3_6G046010	Xaa-pro aminopeptidase, putative	SNP_no_LD
6	27241170	27242940	CsaV3_6G046030	NAD(P)H dehydrogenase (Quinone)	SNP_no_LD
6	27254198	27256020	CsaV3_6G046050	Homeobox-leucine zipper protein like	SNP_no_LD
6	27257598	27261281	CsaV3_6G046060	serine/threonine-protein kinase HT1 isoform X1	No_SNP
6	27264439	27267123	CsaV3_6G046080	G-box-binding factor 1	No_SNP
6	27267521	27271119	CsaV3_6G046090	HVA22-like protein	No_SNP
6	27273813	27276461	CsaV3_6G046100	vicilin-like seed storage protein At2g18540	No_SNP
6	27277593	27280809	CsaV3_6G046110	protein indeterminate-domain 2-like	SNP_no_LD
6	27291188	27292771	CsaV3_6G046120	Polyol transporter like	SNP_no_LD
6	27293996	27296724	CsaV3_6G046130	60S ribosomal export protein NMD3	SNP_no_LD
6	27297793	27299816	CsaV3_6G046140	DUF620 family protein	SNP_no_LD
6	27301228	27304055	CsaV3_6G046150	Sugar transporter, putative (DUF1195)	SNP_no_LD
6	27305465	27308224	CsaV3_6G046160	Transcription initiation factor IIB	SNP_no_LD
6	27308958	27309440	CsaV3_6G046170	Anti-muellerian hormone type-2 receptor	SNP_no_LD
6	27310659	27316030	CsaV3_6G046180	U1 small nuclear ribonucleoprotein 70 kDa	SNP_no_LD
6	27323359	27326845	CsaV3_6G046190	GRAS transcription factor	SNP_exon_LD
6	27328877	27329988	CsaV3_6G046200	Late embryogenesis abundant protein	SNP_no_LD
6	27338012	27341438	CsaV3_6G046220	Random slug protein 5	SNP_no_LD
6	27342027	27342974	CsaV3_6G046230	protein N-lysine methyltransferase METTL21A	No_SNP
6	27343467	27348800	CsaV3_6G046240	pyridine nucleotide-disulfide oxidoreductase domain-containing protein 2-like	SNP_no_LD
6	27349398	27352324	CsaV3_6G046250	50S ribosomal protein L6, putative	No_SNP
6	27352318	27355888	CsaV3_6G046260	ADP-ribosylation factor-like protein 2	No_SNP
6	27356356	27358000	CsaV3_6G046270	DNA-3-methyladenine glycosylase, putative	No_SNP
6	27359745	27361186	CsaV3_6G046280	GATA transcription factor 18	No_SNP
6	27375407	27379138	CsaV3_6G046290	zinc-finger homeodomain protein 2	No_SNP
6	27382662	27386858	CsaV3_6G046310	ATPase family AAA domain-containing protein 3-like	SNP_no_LD
6	27387767	27391500	CsaV3_6G046320	Tubby-like F-box protein	SNP_no_LD
6	27395037	27398023	CsaV3_6G046330	pentatricopeptide repeat-containing protein At5g66520	No_SNP
6	27399246	27400604	CsaV3_6G046340	syntaxin-112	No_SNP
6	27400985	27403807	CsaV3_6G046350	transmembrane protein 53	No_SNP
6	27413046	27416362	CsaV3_6G046400	Replication factor C subunit 3	No_SNP
6	27417989	27421236	CsaV3_6G046410	Soluble inorganic pyrophosphatase	SNP_no_LD
7	20277552	20281679	CsaV3_7G031950	Mitochondrial glycoprotein family protein				SNP_exon_LD
7	20277745	20278449	CsaV3_7G031960	zinc finger protein 1				SNP_no_LD
7	20283315	20285788	CsaV3_7G031970	deSI-like protein At4g17486				SNP_no_LD
7	20295175	20296300	CsaV3_7G031980	ethylene-responsive transcription factor ERF003-like				SNP_no_LD
7	20302074	20305467	CsaV3_7G031990	Kinase family protein				SNP_no_LD
7	20309202	20313458	CsaV3_7G032000	IQ domain-containing protein				SNP_exon_LD
7	20316000	20318129	CsaV3_7G032020	F-box/LRR-repeat protein 2				SNP_no_LD
7	20321710	20322518	CsaV3_7G032030	Ethylene-responsive transcription factor				SNP_exon_LD
7	20324602	20327154	CsaV3_7G032040	Acetylornithine aminotransferase				SNP_exon_LD
7	20327673	20330857	CsaV3_7G032050	F-box/LRR-repeat protein 14				SNP_no_LD
7	20331837	20336231	CsaV3_7G032060	BRCA1-associated protein				SNP_no_LD
7	20336599	20337951	CsaV3_7G032070	pentatricopeptide repeat-containing protein At1g80550, mitochondrial				No_SNP
7	20342088	20344017	CsaV3_7G032090	pentatricopeptide repeat-containing protein At1g80550, mitochondrial				SNP_exon_LD
7	20344082	20344492	CsaV3_7G032100	Pentatricopeptide repeat-containing protein, mitochondrial				SNP_exon_LD
7	20351870	20352715	CsaV3_7G032120	Serine-rich protein-related				SNP_no_LD
7	20353140	20357002	CsaV3_7G032130	Amino acid transporter				SNP_no_LD
7	20354349	20354642	CsaV3_7G032150	Pentatricopeptide repeat				SNP_no_LD
7	20357495	20365815	CsaV3_7G032160	F-box/LRR-repeat protein, putative				SNP_no_LD
7	20368674	20370761	CsaV3_7G032190	DEAD-box ATP-dependent RNA helicase				SNP_no_LD
7	20370073	20373772	CsaV3_7G032200	calcineurin subunit B				SNP_no_LD
7	20376476	20378876	CsaV3_7G032210	glycerol kinase				SNP_no_LD
7	20379113	20388580	CsaV3_7G032220	LRR receptor-like serine/threonine-protein kinase GSO2				SNP_no_LD
7	20390734	20403012	CsaV3_7G032230	LRR receptor-like serine/threonine-protein kinase GSO2				SNP_no_LD
7	20408077	20418708	CsaV3_7G032240	Tetratricopeptide repeat (TPR)-like superfamily protein				SNP_no_LD
7	20408295	20408717	CsaV3_7G032250	VQ motif-containing protein 11				No_SNP
7	20427993	20428319	CsaV3_7G032260	GNAT domain				No_SNP
7	20429241	20434085	CsaV3_7G032270	Alpha/beta fold hydrolase				SNP_no_LD
7	20436138	20438129	CsaV3_7G032290	protein FAR1-RELATED SEQUENCE 6				SNP_no_LD
7	20438970	20440746	CsaV3_7G032300	Checkpoint protein hus1 like				SNP_no_LD
7	20441782	20447684	CsaV3_7G032310	Phox (PX) domain-containing protein				SNP_no_LD
7	20448461	20460487	CsaV3_7G032320	pre-mRNA-processing-splicing factor 8-like				SNP_no_LD
7	20459596	20463952	CsaV3_7G032330	post-illumination chlorophyll fluorescence increase				SNP_no_LD
7	20465378	20467380	CsaV3_7G032340	Protein LURP-one-related like				SNP_no_LD
7	20469616	20472228	CsaV3_7G032350	Cucumber peeling cupredoxin				SNP_no_LD
7	20473111	20474243	CsaV3_7G032360	cucumber peeling cupredoxin-like				SNP_no_LD
7	20476632	20478360	CsaV3_7G032370	cucumber peeling cupredoxin-like				SNP_no_LD
7	20478760	20479721	CsaV3_7G032380	cucumber peeling cupredoxin-like				SNP_no_LD
7	20481296	20482395	CsaV3_7G032390	cucumber peeling cupredoxin-like				SNP_no_LD
7	20483436	20486188	CsaV3_7G032400	Blue copper protein				SNP_no_LD
7	20488555	20491610	CsaV3_7G032420	methyl-CpG-binding domain-containing protein 11				SNP_no_LD
7	20495419	20497119	CsaV3_7G032430	Tetratricopeptide repeat (TPR)-like superfamily protein				SNP_no_LD
7	20503167	20504258	CsaV3_7G032450	EPIDERMAL PATTERNING FACTOR-like protein 4				SNP_no_LD
7	20506690	20510364	CsaV3_7G032460	DUF4050 family protein				SNP_no_LD
7	20516256	20519942	CsaV3_7G032480	Phospholipase D				No_SNP
7	20522574	20524644	CsaV3_7G032490	Rhomboid-like protein				SNP_no_LD
7	20524915	20528289	CsaV3_7G032500	Signal peptidase I				No_SNP
7	20529117	20536236	CsaV3_7G032510	O-fucosyltransferase family protein				SNP_no_LD
7	20537174	20540167	CsaV3_7G032520	BEL1-like homeodomain protein 7				No_SNP
7	20551756	20553316	CsaV3_7G032540	metallothiol transferase FosB-like				No_SNP
7	20557513	20558099	CsaV3_7G032550	DUF761 domain protein				No_SNP
7	20561290	20565968	CsaV3_7G032560	Polygalacturonase				SNP_exon_LD
7	20567606	20568730	CsaV3_7G032570	Plant/F18B13-26 protein				No_SNP
7	20569735	20572038	CsaV3_7G032580	Dna replication complex gins protein psf1				No_SNP
7	20572631	20577006	CsaV3_7G032600	Tail fiber				SNP_no_LD
7	20574321	20577006	CsaV3_7G032610	zinc finger CCCH domain-containing protein 39-like				No_SNP
7	20577620	20584325	CsaV3_7G032620	biotin carboxyl carrier protein of acetyl-CoA carboxylase				SNP_no_LD
7	20590967	20591699	CsaV3_7G032640	late embryogenesis abundant protein D-7				No_SNP
7	20592351	20595737	CsaV3_7G032650	WD repeat-containing protein 43				SNP_no_LD
7	20596767	20600787	CsaV3_7G032670	geranylgeranyl transferase type-2 subunit beta				SNP_no_LD
7	20602162	20604957	CsaV3_7G032680	Zinc finger, RING/FYVE/PHD-type				SNP_no_LD
7	20603286	20607892	CsaV3_7G032690	Mitochondrial ribosomal protein				SNP_no_LD
7	20608394	20614401	CsaV3_7G032700	Cryptochrome-1				SNP_no_LD
7	20615806	20617660	CsaV3_7G032710	EMSY domain-containing protein, Agenet domain				SNP_no_LD
7	20620407	20622674	CsaV3_7G032720	LOW QUALITY PROTEIN: G-type lectin S-receptor-like serine/threonine-protein kinase CES101				SNP_no_LD
7	20623287	20623722	CsaV3_7G032730	S-receptor-like serine/threonine-protein kinase				No_SNP
7	20623688	20626884	CsaV3_7G032740	Plant Tudor-like RNA-binding protein				SNP_no_LD
7	20630033	20630584	CsaV3_7G032760	Transcription activator of gluconeogenesis				No_SNP
7	20632685	20641484	CsaV3_7G032780	Alpha/beta hydrolase-like				SNP_no_LD
7	20632685	20637699	CsaV3_7G032770	Histone H2A				SNP_no_LD
7	20647071	20650392	CsaV3_7G032790	root phototropism protein 3				SNP_no_LD
7	20651510	20654185	CsaV3_7G032800	Pentatricopeptide repeat-containing protein				No_SNP
7	20655219	20657583	CsaV3_7G032820	Molybdate transporter like				No_SNP
7	20658998	20663592	CsaV3_7G032830	DUF2921 family protein				SNP_no_LD
7	20665062	20672449	CsaV3_7G032840	pleiotropic drug resistance protein 1-like				SNP_no_LD
7	20674655	20677155	CsaV3_7G032850	2-oxoglutarate-dependent dioxygenase				SNP_exon_LD
7	20679025	20681719	CsaV3_7G032860	2-oxoglutarate-dependent dioxygenase, putative				SNP_exon_LD
7	20688063	20689463	CsaV3_7G032870	gibberellin 3-beta-dioxygenase 1-like				SNP_exon_LD
7	20705253	20706866	CsaV3_7G032880	gibberellin 3-beta-dioxygenase 1-like				SNP_exon_LD
7	20710123	20711954	CsaV3_7G032890	gibberellin 3-beta-dioxygenase 1-like				SNP_exon_LD
7	20713927	20715207	CsaV3_7G032900	gibberellin 3-beta-dioxygenase 1-like				SNP_no_LD
7	20722928	20728772	CsaV3_7G032910	Katanin p60 ATPase-containing subunit A1				SNP_no_LD
7	20729954	20734811	CsaV3_7G032920	Aspartate aminotransferase				SNP_no_LD
7	20738344	20744894	CsaV3_7G032940	cyclin-A2-4-like				SNP_no_LD
7	20749903	20757827	CsaV3_7G032960	Auxin-responsive protein				SNP_exon_LD
7	20749903	20754881	CsaV3_7G032950	D-glycerate 3-kinase, chloroplastic				SNP_exon_LD
7	20764096	20764293	CsaV3_7G032970	Acyl-[acyl-carrier-protein] hydrolase				No_SNP
7	20765674	20766343	CsaV3_7G032980	Acyl-[acyl-carrier-protein] hydrolase				No_SNP
7	20767409	20783729	CsaV3_7G032990	N-alpha-acetyltransferase 15, NatA auxiliary subunit				SNP_intron_LD
7	20787018	20792044	CsaV3_7G033000	DNA repair protein XRCC1				No_SNP
7	20792429	20798503	CsaV3_7G033010	Centromere protein				No_SNP
7	20798979	20802833	CsaV3_7G033020	Receptor-like protein kinase				No_SNP
7	20803241	20809249	CsaV3_7G033030	CASC3/barentsz eIF4AIII-binding protein				No_SNP
7	20814325	20815161	CsaV3_7G033040	thionin-like protein 2				SNP_no_LD
7	20820033	20821220	CsaV3_7G033060	thionin-like protein 2				No_SNP
7	20862987	20867900	CsaV3_7G033090	nuclear pore complex protein NUP50A-like				No_SNP
7	20868963	20886391	CsaV3_7G033100	Coatomer subunit beta'				SNP_no_LD
7	20908936	20913750	CsaV3_7G033120	sulfate transporter 3;1				SNP_no_LD
7	20914414	20917367	CsaV3_7G033130	protein SYS1 homolog				SNP_no_LD
7	20917897	20922053	CsaV3_7G033140	MAR-binding filament-like protein 1-1				SNP_exon_LD
7	20922786	20931050	CsaV3_7G033150	Heat shock 70 kDa protein, putative				SNP_exon_LD
7	20923589	20924746	CsaV3_7G033160	trihelix transcription factor ASIL2				SNP_no_LD
7	20931490	20945955	CsaV3_7G033170	regulator of telomere elongation helicase 1 homolog				SNP_no_LD
7	20947196	20948893	CsaV3_7G033180	transcription repressor OFP14				SNP_no_LD
7	20952384	20952620	CsaV3_7G033200	serine-rich protein-related				No_SNP
7	20956404	20960587	CsaV3_7G033210	Regulator of Vps4 activity in the MVB pathway protein, putative				SNP_no_LD
7	20963946	20973125	CsaV3_7G033220	Receptor protein kinase, putative				SNP_no_LD
7	20975851	20980989	CsaV3_7G033230	G-type lectin s-receptor-like serine/threonine-protein kinase				SNP_intron_LD
7	20981634	20984431	CsaV3_7G033240	pentatricopeptide repeat-containing protein At4g21065-like				No_SNP
7	20986803	20989039	CsaV3_7G033250	Mitochondrial carrier protein				SNP_no_LD
7	20986803	20990476	CsaV3_7G033260	Pyridoxal 5'-phosphate synthase subunit PdxS				SNP_no_LD
7	20993363	20998768	CsaV3_7G033280	Kinesin-like protein				No_SNP
7	21000364	21000993	CsaV3_7G033290	ATP-dependent RNA helicase DDX11-like protein, putative				No_SNP
7	21003668	21009229	CsaV3_7G033300	ATP-dependent DNA helicase chl1				SNP_no_LD
7	21009908	21011426	CsaV3_7G033310	Ribosomal protein L37				No_SNP
7	21011730	21019302	CsaV3_7G033320	Phox-associated domain,Sorting nexin				No_SNP
7	21022117	21025474	CsaV3_7G033340	Ras-related protein				SNP_no_LD
7	21026659	21032690	CsaV3_7G033350	Glyoxylate reductase				SNP_exon_LD
7	21027016	21028602	CsaV3_7G033360	Late embryogenesis abundant protein				SNP_intron_LD
7	21030106	21030579	CsaV3_7G033370	Dynein light chain				SNP_intron_LD
7	21032977	21036165	CsaV3_7G033380	Glyoxylate reductase				SNP_exon_LD
7	21038556	21041756	CsaV3_7G033390	Glyoxylate reductase				No_SNP
7	21043855	21047202	CsaV3_7G033400	Rop guanine nucleotide exchange factor like				SNP_no_LD
7	21047615	21054278	CsaV3_7G033410	Homeobox-leucine zipper protein like				SNP_no_LD
7	21047726	21048220	CsaV3_7G033420	30S ribosomal protein S17				No_SNP
7	21059951	21063360	CsaV3_7G033430	protein CURVATURE THYLAKOID 1C, chloroplastic				No_SNP
7	21067469	21072748	CsaV3_7G033440	Protein NRT1/ PTR FAMILY 1.2				SNP_no_LD
7	21079709	21082182	CsaV3_7G033450	Isochorismatase hydrolase family protein				SNP_no_LD
7	21082838	21087117	CsaV3_7G033460	transcription factor bHLH68-like				SNP_no_LD
7	21090316	21091550	CsaV3_7G033470	Pentatricopeptide repeat-containing protein				SNP_no_LD
7	21096314	21100680	CsaV3_7G033480	Auxin-responsive protein				SNP_exon_LD
7	21101274	21104296	CsaV3_7G033500	protein UXT homolog				SNP_exon_LD
7	21104678	21110103	CsaV3_7G033510	activating signal cointegrator 1 complex subunit 1				SNP_exon_LD
7	21111287	21113873	CsaV3_7G033520	Aquaporin				SNP_exon_LD
7	21111375	21115166	CsaV3_7G033530	photosynthetic NDH subunit of subcomplex B 3, chloroplastic				SNP_exon_LD
7	21116122	21122402	CsaV3_7G033540	zinc phosphodiesterase ELAC protein 2-like				SNP_exon_LD
7	21120998	21123922	CsaV3_7G033550	cytochrome c oxidase assembly protein COX19-like				SNP_exon_LD
7	21124189	21127123	CsaV3_7G033560	Transmembrane protein, putative				SNP_exon_LD
7	21132427	21133279	CsaV3_7G033570	Ethylene-responsive transcription factor				SNP_no_LD
7	21135900	21137955	CsaV3_7G033580	Ankyrin repeat-containing protein				SNP_no_LD
7	21139626	21149830	CsaV3_7G033590	Terpene cyclase/mutase family member				SNP_no_LD
7	21156783	21164026	CsaV3_7G033600	Terpene cyclase/mutase family member				SNP_intron_LD
7	21165227	21174060	CsaV3_7G033610	K(+)-insensitive pyrophosphate-energized proton pump				SNP_no_LD
7	21174391	21175044	CsaV3_7G033620	auxin-responsive protein SAUR71-like				No_SNP
7	21176159	21198256	CsaV3_7G033630	p-loop nucleoside triphosphate hydrolase superfamily protein				SNP_intron_LD
7	21201070	21204834	CsaV3_7G033640	Mitochondrial carrier protein				SNP_exon_LD
7	21205059	21217136	CsaV3_7G033650	Transcription elongation regulator 1				SNP_exon_LD
7	21217822	21221653	CsaV3_7G033660	Ribosomal protein L34Ae				SNP_exon_LD
7	21223271	21231047	CsaV3_7G033680	Pyridoxamine 5'-phosphate oxidase-related, FMN-binding				SNP_exon_LD
7	21230159	21230950	CsaV3_7G033690	Golgin family A protein				SNP_exon_LD
7	21232015	21242302	CsaV3_7G033700	Aminopeptidase				SNP_exon_LD
7	21243676	21249998	CsaV3_7G033710	V-type ATPase subunit A				SNP_exon_LD
7	21253534	21259844	CsaV3_7G033720	7-dehydrocholesterol reductase				SNP_intron_LD
7	21260762	21265818	CsaV3_7G033730	KH domain-containing protein At4g18375				SNP_exon_LD
7	21265420	21272076	CsaV3_7G033740	GATA transcription factor 24-like				SNP_exon_LD
7	21275103	21284074	CsaV3_7G033750	alpha-1,2-Mannosidase				SNP_exon_LD
7	21285282	21291340	CsaV3_7G033760	Zinc transporter 9				SNP_exon_LD
7	21291926	21294806	CsaV3_7G033770	60S ribosomal protein L7				SNP_exon_LD
7	21300943	21317572	CsaV3_7G033780	Calcium-transporting ATPase				SNP_no_LD
7	21319174	21322591	CsaV3_7G033800	O-fucosyltransferase family protein				SNP_no_LD
7	21327491	21330121	CsaV3_7G033810	Exocyst subunit Exo70 family protein				SNP_exon_LD
7	21331302	21333893	CsaV3_7G033820	WD repeat-containing protein 49 isoform 1				SNP_no_LD
7	21335457	21336738	CsaV3_7G033830	pyrophosphate--fructose 6-phosphate 1-phosphotransferase subunit alpha 2-like				SNP_no_LD
7	21337835	21340090	CsaV3_7G033840	ATP synthase subunit epsilon, mitochondrial				SNP_no_LD
7	21341898	21348559	CsaV3_7G033850	exocyst complex component EXO84B				SNP_no_LD
7	21349660	21354248	CsaV3_7G033860	RNA-binding protein with multiple splicing				SNP_no_LD
7	21355634	21357378	CsaV3_7G033870	(R)-mandelonitrile lyase-like				SNP_no_LD
7	21361859	21362840	CsaV3_7G033880	ROTUNDIFOLIA like				SNP_no_LD
7	21367770	21384699	CsaV3_7G033890	protein STRUBBELIG-RECEPTOR FAMILY 7-like isoform X1				SNP_exon_LD
7	21386417	21388794	CsaV3_7G033900	K+-H+ exchange-like protein				SNP_no_LD
7	21391814	21393850	CsaV3_7G033910	RING-H2 finger protein ATL60-like				SNP_no_LD
7	21394884	21401982	CsaV3_7G033920	pumilio homolog 23				SNP_no_LD
7	21412382	21417568	CsaV3_7G033930	Pectinesterase				SNP_no_LD
7	21423213	21430433	CsaV3_7G033940	alanine aminotransferase 2				SNP_no_LD
7	21432113	21437647	CsaV3_7G033950	Chromodomain-helicase-DNA-binding protein like				SNP_no_LD
7	21433469	21443929	CsaV3_7G033960	1-phosphatidylinositol-3-phosphate 5-kinase				SNP_no_LD
7	21450899	21456824	CsaV3_7G033970	translation initiation factor eIF-2B subunit alpha				SNP_no_LD
7	21455663	21462448	CsaV3_7G033990	ABA-responsive LEA-like protein				SNP_no_LD
7	21463065	21470492	CsaV3_7G034010	AT-rich interactive domain-containing protein 4-like				SNP_no_LD
7	21463377	21464043	CsaV3_7G034020	Acyltransferase 3				SNP_no_LD
7	21479271	21481604	CsaV3_7G034030	Subtilisin-like protease				SNP_no_LD
7	21492209	21494286	CsaV3_7G034050	Ethylene-responsive transcription factor				No_SNP
7	21496755	21499108	CsaV3_7G034060	Late embryogenesis abundant protein				No_SNP
7	21502201	21506488	CsaV3_7G034070	GDSL esterase/lipase				No_SNP
7	21507413	21510416	CsaV3_7G034080	GDSL esterase/lipase 5-like				No_SNP
7	21904968	21906674	CsaV3_7G034620	Hydroxyproline-rich glycoprotein family protein				SNP_exon_LD
7	21911450	21913911	CsaV3_7G034640	DNA-directed RNA polymerase I subunit rpa49				No_SNP
7	21915512	21920397	CsaV3_7G034650	Protein kinase domain				No_SNP
7	21921685	21924053	CsaV3_7G034660	Mitochondrial import inner membrane translocase subunit TIM23-like protein				No_SNP
7	21924633	21928096	CsaV3_7G034670	Eukaryotic initiation factor 4A (ATP-dependent RNA helicase eIF4A)				No_SNP
7	21930097	21937856	CsaV3_7G034680	Phospholipid-transporting ATPase				No_SNP
7	21930365	21930715	CsaV3_7G034690	DUF3511 domain-containing protein				No_SNP
7	21943296	21944907	CsaV3_7G034700	DEAD-box ATP-dependent RNA helicase				SNP_no_LD
7	21946078	21948806	CsaV3_7G034710	protein IQ-DOMAIN 1-like				No_SNP
7	21949431	21952091	CsaV3_7G034720	Heterogeneous nuclear ribonucleoprotein 1				No_SNP
7	21952190	21964216	CsaV3_7G034730	Beta-fructofuranosidase, insoluble isoenzyme like				SNP_exon_LD
7	21971899	21975905	CsaV3_7G034740	protein indeterminate-domain 7				SNP_exon_LD
7	21978886	21979086	CsaV3_7G034750	Transmembrane protein, putative				No_SNP
7	21984527	21986956	CsaV3_7G034760	LOB domain-containing protein 22				SNP_exon_LD
7	21986933	21992688	CsaV3_7G034770	Chaperonin-60 kDa protein				No_SNP
7	21993403	21994887	CsaV3_7G034780	Late embryogenesis abundant protein				SNP_exon_LD
7	21999971	22005164	CsaV3_7G034790	Protein kinase				SNP_exon_LD
7	22001466	22011231	CsaV3_7G034800	protein HOTHEAD-like				SNP_exon_LD
7	22017177	22026474	CsaV3_7G034810	Protein ROOT HAIR DEFECTIVE 3 homolog				SNP_exon_LD
7	22029912	22033940	CsaV3_7G034820	Transmembrane 9 superfamily member				SNP_exon_LD
7	22034500	22037761	CsaV3_7G034830	AT1G17665-like protein				SNP_exon_LD
7	22038274	22043064	CsaV3_7G034840	WAS/WASL-interacting family protein				SNP_exon_LD
7	22043310	22048025	CsaV3_7G034850	Cytochrome p450				SNP_exon_LD
7	22049165	22054212	CsaV3_7G034860	RNA-binding protein with multiple splicing				SNP_exon_LD
7	22057668	22064967	CsaV3_7G034870	ABC transporter C family member 8				SNP_exon_LD
7	22066092	22068172	CsaV3_7G034880	Inorganic pyrophosphatase				SNP_exon_LD
7	22074609	22086133	CsaV3_7G034890	Serine/threonine-protein phosphatase 2A 55 kDa regulatory subunit B				No_SNP
7	22086113	22095438	CsaV3_7G034900	Ubiquitin carboxyl-terminal hydrolase, putative				No_SNP
7	22096797	22103225	CsaV3_7G034910	RWD domain-containing 1				No_SNP
7	22103523	22107885	CsaV3_7G034920	Tudor/PWWP/MBT superfamily protein				No_SNP
7	22108749	22120407	CsaV3_7G034930	Anoctamin-like protein				No_SNP
7	22109404	22109655	CsaV3_7G034940	2,3-bisphosphoglycerate-dependent phosphoglycerate mutase				No_SNP
7	22117699	22118310	CsaV3_7G034960	Charged multivesicular body protein				No_SNP
7	22121204	22124430	CsaV3_7G034970	Core-2/I-branching beta-1,6-N-acetylglucosaminyltransferase family protein				No_SNP
7	22126128	22136656	CsaV3_7G034980	23S rRNA (Uracil-5-)-methyltransferase				No_SNP
7	22129356	22136656	CsaV3_7G034990	protein EARLY FLOWERING 3				No_SNP
7	22142359	22144409	CsaV3_7G035000	transcription factor bHLH87				No_SNP
7	22148259	22154798	CsaV3_7G035010	protein kinase family protein				No_SNP
7	22155835	22156455	CsaV3_7G035020	protein kinase family protein				No_SNP
7	22156606	22157155	CsaV3_7G035030	Kinase, putative				No_SNP
7	22157442	22157899	CsaV3_7G035040	Kinase, putative				No_SNP
7	22159627	22161253	CsaV3_7G035050	11S seed storage globulin				No_SNP
7	22164260	22166633	CsaV3_7G035060	protein kinase family protein				No_SNP
7	22169447	22174126	CsaV3_7G035080	protein kinase family protein				SNP_intron_LD

## Sheet: SupTab05
From	Trait	GO ID	GO Name	GO Category	FDR	P-Value	Nr Test	Nr Reference	Non Annot Test	Non Annot Reference
Omicsbox	CABYV-ymax_Chr4_09311653	GO:0043138	3'-5' DNA helicase activity	MOLECULAR_FUNCTION	3.82038e-05	4.68242e-09	5	11	73	18602
Omicsbox	CABYV-ymax_Chr4_09311653	GO:0032508	DNA duplex unwinding	BIOLOGICAL_PROCESS	0.00303198	1.48645e-06	5	42	73	18571
Omicsbox	CABYV-ymax_Chr4_09311653	GO:0033554	cellular response to stress	BIOLOGICAL_PROCESS	0.00388585	2.38133e-06	12	530	66	18083
Omicsbox	CABYV-ymax_Chr4_09311653	GO:0051787	misfolded protein binding	MOLECULAR_FUNCTION	0.0357623	3.06822e-05	3	12	75	18601
Omicsbox	CABYV-ymax_Chr4_09311653	GO:0006310	DNA recombination	BIOLOGICAL_PROCESS	0.0489954	4.80405e-05	6	150	72	18463
Omicsbox	Attractivness_Chr7_04856725	GO:0005615	extracellular space	CELLULAR_COMPONENT	4.4155e-10	5.41182e-14	11	73	68	18539
Omicsbox	Attractivness_Chr7_04856725	GO:0080044	quercetin 7-O-glucosyltransferase activity	MOLECULAR_FUNCTION	0.0338532	1.24475e-05	4	30	75	18582
Omicsbox	Attractivness_Chr7_04856725	GO:0004061	arylformamidase activity	MOLECULAR_FUNCTION	0.0359796	1.76392e-05	2	0	77	18612
